# Supplementary material for: Automated extraction of leaf mass per area from digitized herbarium specimens
Source: New Phytol. 2025 Jun 18;251(2):896–908. doi: 10.1111/nph.70292 (PMC13278661; doi:10.1111/nph.70292)
Supplement: Supplementary file 2 — Please note: Wiley is not responsible for the content or functionality of any Supporting Information supplied by the authors. Any queries (other than missing material) should be directed to the New Phytologist Central Office. [file NPH-251-896-s002.csv]

component_name	filename	gbif_id	conversion_mean	predicted_conversion_factor_cm	genus_species	family	area	petiole_width	LMA	lat	lon	eco_name	biome	bio_1	bio_4	bio_12	bio_15	ai	wind	srad	leaf_phenology
Abelia_macrotera_1038993659__L__1874-1181-2360-1353	Abelia_macrotera_1038993659	1038993659	0	94.01347651	Abelia macrotera	unknown	4.06	0.071353642	1.157021306	31.4379	110.37817	Daba Mountains evergreen forests	Temperate Broadleaf & Mixed Forests	9.90633297	784.0361328	1249	63.53768539	12055	2.50999999	13244.5	NA
Abelia_macrotera_1038993659__L__2021-420-2355-601	Abelia_macrotera_1038993659	1038993659	0	94.01347651	Abelia macrotera	unknown	3.28	0.095138189	1.255262321	31.4379	110.37817	Daba Mountains evergreen forests	Temperate Broadleaf & Mixed Forests	9.90633297	784.0361328	1249	63.53768539	12055	2.50999999	13244.5	NA
Abelia_macrotera_1038993659__L__689-1232-827-1622	Abelia_macrotera_1038993659	1038993659	0	94.01347651	Abelia macrotera	unknown	2.67	0.087713076	1.35791004	31.4379	110.37817	Daba Mountains evergreen forests	Temperate Broadleaf & Mixed Forests	9.90633297	784.0361328	1249	63.53768539	12055	2.50999999	13244.5	NA
Abelia_macrotera_1038993659__L__742-1608-883-1693	Abelia_macrotera_1038993659	1038993659	0	94.01347651	Abelia macrotera	unknown	0.55	0.047569095	2.483017349	31.4379	110.37817	Daba Mountains evergreen forests	Temperate Broadleaf & Mixed Forests	9.90633297	784.0361328	1249	63.53768539	12055	2.50999999	13244.5	NA
Abelia_macrotera_1038993659__L__752-1350-1054-1624	Abelia_macrotera_1038993659	1038993659	0	94.01347651	Abelia macrotera	unknown	2.8	0.054237113	1.3334721	31.4379	110.37817	Daba Mountains evergreen forests	Temperate Broadleaf & Mixed Forests	9.90633297	784.0361328	1249	63.53768539	12055	2.50999999	13244.5	NA
Abelia_macrotera_1038993659__L__784-1979-882-2077	Abelia_macrotera_1038993659	1038993659	0	94.01347651	Abelia macrotera	unknown	0.38	0.062022511	2.85970324	31.4379	110.37817	Daba Mountains evergreen forests	Temperate Broadleaf & Mixed Forests	9.90633297	784.0361328	1249	63.53768539	12055	2.50999999	13244.5	NA
Abelia_macrotera_1038993659__L__852-1980-998-2375	Abelia_macrotera_1038993659	1038993659	0	94.01347651	Abelia macrotera	unknown	2.77	0.043856538	1.338970564	31.4379	110.37817	Daba Mountains evergreen forests	Temperate Broadleaf & Mixed Forests	9.90633297	784.0361328	1249	63.53768539	12055	2.50999999	13244.5	NA
Abelia_macrotera_4064849645__L__1129-4556-1419-5122	Abelia_macrotera_4064849645	4064849645	132.4163998	129.0505185	Abelia macrotera	unknown	4	0.033773279	0.39548233	33.641389	107.816667	Qin Ling Mountains deciduous forests	Temperate Broadleaf & Mixed Forests	7.622666836	790.255249	814	73.05756378	8622	2.217666626	13606.33301	NA
Abelia_macrotera_4064849645__L__1398-3617-1654-3917	Abelia_macrotera_4064849645	4064849645	132.4163998	129.0505185	Abelia macrotera	unknown	1.48	0.081686663	0.578194593	33.641389	107.816667	Qin Ling Mountains deciduous forests	Temperate Broadleaf & Mixed Forests	7.622666836	790.255249	814	73.05756378	8622	2.217666626	13606.33301	NA
Abelia_macrotera_4064849645__L__2655-1630-3183-2082	Abelia_macrotera_4064849645	4064849645	132.4163998	129.0505185	Abelia macrotera	unknown	6.81	0.081336826	0.322739264	33.641389	107.816667	Qin Ling Mountains deciduous forests	Temperate Broadleaf & Mixed Forests	7.622666836	790.255249	814	73.05756378	8622	2.217666626	13606.33301	NA
Abelia_macrotera_4064849645__L__2837-1831-3439-2305	Abelia_macrotera_4064849645	4064849645	132.4163998	129.0505185	Abelia macrotera	unknown	5.14	0.038507462	0.359356984	33.641389	107.816667	Qin Ling Mountains deciduous forests	Temperate Broadleaf & Mixed Forests	7.622666836	790.255249	814	73.05756378	8622	2.217666626	13606.33301	NA
Abelia_macrotera_4064849645__L__343-2586-852-2855	Abelia_macrotera_4064849645	4064849645	132.4163998	129.0505185	Abelia macrotera	unknown	3.74	0.064523758	0.405767304	33.641389	107.816667	Qin Ling Mountains deciduous forests	Temperate Broadleaf & Mixed Forests	7.622666836	790.255249	814	73.05756378	8622	2.217666626	13606.33301	NA
Abelia_macrotera_4064849645__L__667-2060-950-2392	Abelia_macrotera_4064849645	4064849645	132.4163998	129.0505185	Abelia macrotera	unknown	2.67	0.124549697	0.461515933	33.641389	107.816667	Qin Ling Mountains deciduous forests	Temperate Broadleaf & Mixed Forests	7.622666836	790.255249	814	73.05756378	8622	2.217666626	13606.33301	NA
Abelia_macrotera_4064849645__L__752-2755-876-3019	Abelia_macrotera_4064849645	4064849645	132.4163998	129.0505185	Abelia macrotera	unknown	0.68	0.077751926	0.77820783	33.641389	107.816667	Qin Ling Mountains deciduous forests	Temperate Broadleaf & Mixed Forests	7.622666836	790.255249	814	73.05756378	8622	2.217666626	13606.33301	NA
Abelia_macrotera_4064849645__L__899-2601-1423-2859	Abelia_macrotera_4064849645	4064849645	132.4163998	129.0505185	Abelia macrotera	unknown	3.37	0.031137424	0.422240006	33.641389	107.816667	Qin Ling Mountains deciduous forests	Temperate Broadleaf & Mixed Forests	7.622666836	790.255249	814	73.05756378	8622	2.217666626	13606.33301	NA
Abuta_rufescens_1929339615__L__100-498-3922-5376	Abuta_rufescens_1929339615	1929339615	129.1356043	129.0525793	Abuta rufescens	unknown	590.67	0.380156589	0.898921296	-4.5444	-56.3133	Madeira-Tapaj�s moist forests	Tropical & Subtropical Moist Broadleaf Forests	26.75799942	55.96484375	2046	48.63095856	15028	1.121000051	14927.33301	evergreen
Acer_caesium_4064833157__L__382-1874-1629-3257	Acer_caesium_4064833157	4064833157	131.9101271	129.0505185	Acer caesium	unknown	45.41	0.10640327	0.905411041	31.018517	107.7974	Daba Mountains evergreen forests	Temperate Broadleaf & Mixed Forests	16.32266617	779.0949707	1255	65.53807831	11432	1.451333284	12403.58301	deciduous
Acer_caesium_1930028166__L__1182-2032-2168-2988	Acer_caesium_1930028166	1930028166	119.5270412	118.4404658	Acer caesium	unknown	23.68	0.190781168	1.81384167	47.60621	-122.332071	Puget lowland forests	Temperate Conifer Forests	10.99050045	507.2642212	1012	55.54272461	9571	3.193666697	11627.83301	deciduous
Acer_caesium_4064833157__L__1942-1361-3754-3314	Acer_caesium_4064833157	4064833157	131.9101271	129.0505185	Acer caesium	unknown	73.66	0.1290984	0.752653603	31.018517	107.7974	Daba Mountains evergreen forests	Temperate Broadleaf & Mixed Forests	16.32266617	779.0949707	1255	65.53807831	11432	1.451333284	12403.58301	deciduous
Acer_caesium_4064838296__L__2156-408-3827-2267	Acer_caesium_4064838296	4064838296	134.5450549	129.0505185	Acer caesium	unknown	83.84	0.15801615	0.854299525	32.817993	103.918183	Southeast Tibet shrublands and meadows	Montane Grasslands & Shrublands	1.56400001	677.2855835	766	76.43018341	9161	2.928333282	12701.58301	deciduous
Acer_caesium_4064838296__L__528-2116-2453-3836	Acer_caesium_4064838296	4064838296	134.5450549	129.0505185	Acer caesium	unknown	90.8	0.150495734	0.828666449	32.817993	103.918183	Southeast Tibet shrublands and meadows	Montane Grasslands & Shrublands	1.56400001	677.2855835	766	76.43018341	9161	2.928333282	12701.58301	deciduous
Acer_caesium_4064838296__L__467-3548-2602-5343	Acer_caesium_4064838296	4064838296	134.5450549	129.0505185	Acer caesium	unknown	84.79	0.133990479	0.850630399	32.817993	103.918183	Southeast Tibet shrublands and meadows	Montane Grasslands & Shrublands	1.56400001	677.2855835	766	76.43018341	9161	2.928333282	12701.58301	deciduous
Acer_distylum_1930543642__L__446-1335-1557-1979	Acer_distylum_1930543642	1930543642	119.651425	118.4404658	Acer distylum	unknown	22.95	0.165472245	0.688529785	37.770247	-122.435949	California interior chaparral and woodlands	Mediterranean Forests, Woodlands & Scrub	14.10850048	266.5332031	813	92.88432312	5900	4.044333458	16168.75	deciduous
Acer_distylum_1930543642__L__708-3256-1578-4085	Acer_distylum_1930543642	1930543642	119.651425	118.4404658	Acer distylum	unknown	19.07	0.154106722	0.739005643	37.770247	-122.435949	California interior chaparral and woodlands	Mediterranean Forests, Woodlands & Scrub	14.10850048	266.5332031	813	92.88432312	5900	4.044333458	16168.75	deciduous
Acer_distylum_1930585128__L__1053-3271-1395-3853	Acer_distylum_1930585128	1930585128	119.8460798	118.4404658	Acer distylum	unknown	2.27	0.078717478	2.258814445	43.154783	-77.615558	Southern Great Lakes forests	Temperate Broadleaf & Mixed Forests	9.281666756	987.4216309	864	17.58166122	7509	4.012000084	12503.41699	deciduous
Acer_distylum_1930543642__L__1622-3308-2139-4362	Acer_distylum_1930543642	1930543642	119.651425	118.4404658	Acer distylum	unknown	15.82	0.103377932	0.793678918	37.770247	-122.435949	California interior chaparral and woodlands	Mediterranean Forests, Woodlands & Scrub	14.10850048	266.5332031	813	92.88432312	5900	4.044333458	16168.75	deciduous
Acer_distylum_1930715142__L__1059-2266-1821-3183	Acer_distylum_1930715142	1930715142	119.1250984	118.4404658	Acer distylum	unknown	21.4	0.077393803	0.94631893	34.052234	-118.243685	California coastal sage and chaparral	Mediterranean Forests, Woodlands & Scrub	18.82033348	375.4415588	403	101.8110428	1958	3.162666559	17523.5	deciduous
Acer_distylum_1930585128__L__1917-3132-3657-4231	Acer_distylum_1930585128	1930585128	119.8460798	118.4404658	Acer distylum	unknown	66.91	0.139871531	0.620218706	43.154783	-77.615558	Southern Great Lakes forests	Temperate Broadleaf & Mixed Forests	9.281666756	987.4216309	864	17.58166122	7509	4.012000084	12503.41699	deciduous
Acer_distylum_4064832852__L__2155-1106-3751-2630	Acer_distylum_4064832852	4064832852	131.8973095	129.0505185	Acer distylum	unknown	59.08	0.07915481	0.653176363	36.7742	139.82715	Taiheiyo montane deciduous forests	Temperate Broadleaf & Mixed Forests	11.80683327	829.6970215	1354	45.71434021	13092	2.416666746	12849.91699	deciduous
Acer_distylum_1930543642__L__1277-1374-1755-2119	Acer_distylum_1930543642	1930543642	119.651425	118.4404658	Acer distylum	unknown	12.14	0.05285817	0.878152983	37.770247	-122.435949	California interior chaparral and woodlands	Mediterranean Forests, Woodlands & Scrub	14.10850048	266.5332031	813	92.88432312	5900	4.044333458	16168.75	deciduous
Acer_distylum_1840500510__L__1378-52-2586-2254	Acer_distylum_1840500510	1840500510	129.2689345	129.0502581	Acer distylum	unknown	71.55	0.13945931	0.902973627	50.235555	5.514722	Western European broadleaf forests	Temperate Broadleaf & Mixed Forests	9.015166283	578.8671875	909	9.298570633	10765	3.588999987	10235.16699	deciduous
Acer_distylum_1930715142__L__1797-2677-2852-3211	Acer_distylum_1930715142	1930715142	119.1250984	118.4404658	Acer distylum	unknown	14.29	0.138954306	1.104163223	34.052234	-118.243685	California coastal sage and chaparral	Mediterranean Forests, Woodlands & Scrub	18.82033348	375.4415588	403	101.8110428	1958	3.162666559	17523.5	deciduous
Acer_distylum_1840500510__L__1130-2192-2363-4052	Acer_distylum_1840500510	1840500510	129.2689345	129.0502581	Acer distylum	unknown	73.83	0.133091919	0.892218024	50.235555	5.514722	Western European broadleaf forests	Temperate Broadleaf & Mixed Forests	9.015166283	578.8671875	909	9.298570633	10765	3.588999987	10235.16699	deciduous
Acer_grandidentatum_4912065061__L__2086-2697-2594-3157	Acer_grandidentatum_4912065061	4912065061	132.6652613	129.0556067	Acer grandidentatum	unknown	5.08	0.083257372	1.098779799	41.2303	-111.9254	Great Basin shrub steppe	Deserts & Xeric Shrublands	9.45533371	942.4653931	545	29.78795815	3392	3.232666731	16095.08301	deciduous
Acer_grandidentatum_4912211629__L__2547-3467-3647-4620	Acer_grandidentatum_4912211629	4912211629	133.5364247	129.0556067	Acer grandidentatum	unknown	22.79	0.077099789	0.921158498	39.31175	-112.30292	Great Basin shrub steppe	Deserts & Xeric Shrublands	8.866666794	879.2437744	373	16.02907562	2138	3.411333323	16993.91602	deciduous
Acer_grandidentatum_4912065061__L__2452-3023-3188-3766	Acer_grandidentatum_4912065061	4912065061	132.6652613	129.0556067	Acer grandidentatum	unknown	14.11	0.099143863	0.743757375	41.2303	-111.9254	Great Basin shrub steppe	Deserts & Xeric Shrublands	9.45533371	942.4653931	545	29.78795815	3392	3.232666731	16095.08301	deciduous
Acer_grandidentatum_3969814771__L__1771-2901-2452-3334	Acer_grandidentatum_3969814771	3969814771	126.9230545	121.9871772	Acer grandidentatum	unknown	7.21	0.099659677	1.739488925	32.742222	-97.363611	Central forest-grasslands transition	Temperate Grasslands, Savannas & Shrublands	18.94216728	816.7045288	842	30.95300102	4362	4.001333237	16460.91602	deciduous
Acer_grandidentatum_4912065061__L__2176-4274-2552-4630	Acer_grandidentatum_4912065061	4912065061	132.6652613	129.0556067	Acer grandidentatum	unknown	3.36	0.045850455	1.286734663	41.2303	-111.9254	Great Basin shrub steppe	Deserts & Xeric Shrublands	9.45533371	942.4653931	545	29.78795815	3392	3.232666731	16095.08301	deciduous
Acer_grandidentatum_4912065061__L__1330-1493-2070-2215	Acer_grandidentatum_4912065061	4912065061	132.6652613	129.0556067	Acer grandidentatum	unknown	16.99	0.052764378	0.692814125	41.2303	-111.9254	Great Basin shrub steppe	Deserts & Xeric Shrublands	9.45533371	942.4653931	545	29.78795815	3392	3.232666731	16095.08301	deciduous
Acer_grandidentatum_4912065061__L__619-2584-1325-3394	Acer_grandidentatum_4912065061	4912065061	132.6652613	129.0556067	Acer grandidentatum	unknown	12.68	0.067419849	0.774745477	41.2303	-111.9254	Great Basin shrub steppe	Deserts & Xeric Shrublands	9.45533371	942.4653931	545	29.78795815	3392	3.232666731	16095.08301	deciduous
Acer_grandidentatum_4912065061__L__2210-1701-3024-2533	Acer_grandidentatum_4912065061	4912065061	132.6652613	129.0556067	Acer grandidentatum	unknown	15.84	0.071509549	0.711613415	41.2303	-111.9254	Great Basin shrub steppe	Deserts & Xeric Shrublands	9.45533371	942.4653931	545	29.78795815	3392	3.232666731	16095.08301	deciduous
Acer_grandidentatum_3969814771__L__195-505-1090-1597	Acer_grandidentatum_3969814771	3969814771	126.9230545	121.9871772	Acer grandidentatum	unknown	35.63	0.181895975	0.944842228	32.742222	-97.363611	Central forest-grasslands transition	Temperate Grasslands, Savannas & Shrublands	18.94216728	816.7045288	842	30.95300102	4362	4.001333237	16460.91602	deciduous
Acer_grandidentatum_4912252275__L__361-4769-728-5050	Acer_grandidentatum_4912252275	4912252275	133.0407465	129.0556067	Acer grandidentatum	unknown	1.83	0.05314964	1.745141447	39.83131	-111.98249	Great Basin shrub steppe	Deserts & Xeric Shrublands	8.715499878	909.7095337	408	16.29960632	2178	3.259000063	16765.66602	deciduous
Acer_grandidentatum_4912252275__L__647-3180-1317-3928	Acer_grandidentatum_4912252275	4912252275	133.0407465	129.0556067	Acer grandidentatum	unknown	8.07	0.060599914	0.990059418	39.83131	-111.98249	Great Basin shrub steppe	Deserts & Xeric Shrublands	8.715499878	909.7095337	408	16.29960632	2178	3.259000063	16765.66602	deciduous
Acer_grandidentatum_4912252275__L__1283-3207-1917-3900	Acer_grandidentatum_4912252275	4912252275	133.0407465	129.0556067	Acer grandidentatum	unknown	7.81	0.050422176	1.002522791	39.83131	-111.98249	Great Basin shrub steppe	Deserts & Xeric Shrublands	8.715499878	909.7095337	408	16.29960632	2178	3.259000063	16765.66602	deciduous
Aceratium_ledermannii_2397720543__L__1192-3529-2439-4652	Aceratium_ledermannii_2397720543	2397720543	0	129.064589	Aceratium ledermannii	unknown	29.22	0.139680113	1.319097921	-6.72	145	Central Range montane rain forests	Tropical & Subtropical Moist Broadleaf Forests	22.486166	72.13150024	3177	17.76685524	22285	1.781999946	16143.5	NA
Acridocarpus_natalitius_1931122773__L__976-2984-1724-3613	Acridocarpus_natalitius_1931122773	1931122773	132.1140423	129.0624354	Acridocarpus natalitius	unknown	7.85	0.139569486	2.178029589	-27.824267	31.418867	Drakensberg montane grasslands, woodlands and forests	Montane Grasslands & Shrublands	17.3433342	238.1822357	864	62.20170975	5585	1.978333354	17952.25	evergreen
Actinidia_eriantha_694318963__L__719-1938-1935-3214	Actinidia_eriantha_694318963	694318963	0	109.9705734	Actinidia eriantha	unknown	83.24	0.36396093	1.026931045	24.98753	112.85545	Jian Nan subtropical evergreen forests	Tropical & Subtropical Moist Broadleaf Forests	16.8706665	702.296936	1536	61.13629913	12967	2.075666666	13717.41699	deciduous
Actinidia_eriantha_607796090__L__1466-1556-2505-2287	Actinidia_eriantha_607796090	607796090	0	109.8539585	Actinidia eriantha	unknown	35.58	0.245780856	1.510840052	27.65556	114.58806	Changjiang Plain evergreen forests	Temperate Broadleaf & Mixed Forests	16.62100029	825.2427368	1563	51.2885704	13023	2.030999899	14181	deciduous
Actinidia_eriantha_694318963__L__1986-2586-2603-3020	Actinidia_eriantha_694318963	694318963	0	109.9705734	Actinidia eriantha	unknown	10.91	0.196719058	2.231819562	24.98753	112.85545	Jian Nan subtropical evergreen forests	Tropical & Subtropical Moist Broadleaf Forests	16.8706665	702.296936	1536	61.13629913	12967	2.075666666	13717.41699	deciduous
Actinidia_eriantha_607796090__L__1364-3925-1634-4547	Actinidia_eriantha_607796090	607796090	0	109.8539585	Actinidia eriantha	unknown	5.77	0.184096674	3.026983121	27.65556	114.58806	Changjiang Plain evergreen forests	Temperate Broadleaf & Mixed Forests	16.62100029	825.2427368	1563	51.2885704	13023	2.030999899	14181	deciduous
Actinidia_eriantha_694318963__L__2077-1197-2878-2036	Actinidia_eriantha_694318963	694318963	0	109.9705734	Actinidia eriantha	unknown	35.07	0.270364485	1.428705353	24.98753	112.85545	Jian Nan subtropical evergreen forests	Tropical & Subtropical Moist Broadleaf Forests	16.8706665	702.296936	1536	61.13629913	12967	2.075666666	13717.41699	deciduous
Actinidia_eriantha_730748361__L__2378-511-3078-2023	Actinidia_eriantha_730748361	730748361	0	110.3326353	Actinidia eriantha	unknown	48.25	0.356369685	2.213785785	26.43428	111.32206	Jian Nan subtropical evergreen forests	Tropical & Subtropical Moist Broadleaf Forests	17.73583412	810.394043	1386	50.42906189	11818	1.833333254	13422.58301	deciduous
Actinidia_eriantha_730748361__L__578-978-1569-2304	Actinidia_eriantha_730748361	730748361	0	110.3326353	Actinidia eriantha	unknown	63.59	0.353476557	1.992218821	26.43428	111.32206	Jian Nan subtropical evergreen forests	Tropical & Subtropical Moist Broadleaf Forests	17.73583412	810.394043	1386	50.42906189	11818	1.833333254	13422.58301	deciduous
Actinidia_eriantha_694318963__L__1494-471-2285-1537	Actinidia_eriantha_694318963	694318963	0	109.9705734	Actinidia eriantha	unknown	39.2	0.169877642	1.369218811	24.98753	112.85545	Jian Nan subtropical evergreen forests	Tropical & Subtropical Moist Broadleaf Forests	16.8706665	702.296936	1536	61.13629913	12967	2.075666666	13717.41699	deciduous
Actinidia_fulvicoma_2397741345__L__1138-1449-2020-1925	Actinidia_fulvicoma_2397741345	2397741345	134.3958196	129.0513799	Actinidia fulvicoma	unknown	11.52	0.776190996	2.080525793	16.25	107.85	Northern Vietnam lowland rain forests	Tropical & Subtropical Moist Broadleaf Forests	23.43483353	302.290741	2320	73.18630219	14241	2.828000069	18035.33398	NA
Actinidia_fulvicoma_2397741345__L__1925-2285-3024-2797	Actinidia_fulvicoma_2397741345	2397741345	134.3958196	129.0513799	Actinidia fulvicoma	unknown	16.09	0.233524449	1.831232732	16.25	107.85	Northern Vietnam lowland rain forests	Tropical & Subtropical Moist Broadleaf Forests	23.43483353	302.290741	2320	73.18630219	14241	2.828000069	18035.33398	NA
Actinidia_fulvicoma_2397741345__L__1985-1614-3062-2221	Actinidia_fulvicoma_2397741345	2397741345	134.3958196	129.0513799	Actinidia fulvicoma	unknown	17.03	0.303704858	1.791942029	16.25	107.85	Northern Vietnam lowland rain forests	Tropical & Subtropical Moist Broadleaf Forests	23.43483353	302.290741	2320	73.18630219	14241	2.828000069	18035.33398	NA
Actinidia_fulvicoma_2397741345__L__650-3187-1789-3703	Actinidia_fulvicoma_2397741345	2397741345	134.3958196	129.0513799	Actinidia fulvicoma	unknown	14.23	0.216676677	1.919215222	16.25	107.85	Northern Vietnam lowland rain forests	Tropical & Subtropical Moist Broadleaf Forests	23.43483353	302.290741	2320	73.18630219	14241	2.828000069	18035.33398	NA
Actinidia_fulvicoma_2397741345__L__827-3894-1827-4425	Actinidia_fulvicoma_2397741345	2397741345	134.3958196	129.0513799	Actinidia fulvicoma	unknown	13.53	0.276510151	1.956555596	16.25	107.85	Northern Vietnam lowland rain forests	Tropical & Subtropical Moist Broadleaf Forests	23.43483353	302.290741	2320	73.18630219	14241	2.828000069	18035.33398	NA
Actinidia_fulvicoma_2397741345__L__866-2369-1924-3004	Actinidia_fulvicoma_2397741345	2397741345	134.3958196	129.0513799	Actinidia fulvicoma	unknown	18.92	0.159238097	1.721329766	16.25	107.85	Northern Vietnam lowland rain forests	Tropical & Subtropical Moist Broadleaf Forests	23.43483353	302.290741	2320	73.18630219	14241	2.828000069	18035.33398	NA
Actinidia_fulvicoma_2397741345__L__960-1946-1970-2463	Actinidia_fulvicoma_2397741345	2397741345	134.3958196	129.0513799	Actinidia fulvicoma	unknown	14.9	0.223221229	1.885779007	16.25	107.85	Northern Vietnam lowland rain forests	Tropical & Subtropical Moist Broadleaf Forests	23.43483353	302.290741	2320	73.18630219	14241	2.828000069	18035.33398	NA
Actinidia_fulvicoma_607725296__L__409-2836-1731-3631	Actinidia_fulvicoma_607725296	607725296	0	109.9171872	Actinidia fulvicoma	unknown	41.34	0.167260251	1.325875041	23.74488	114.70047	Jian Nan subtropical evergreen forests	Tropical & Subtropical Moist Broadleaf Forests	21.98349953	585.1138306	1898	70.03517151	14031	1.702333331	13920.25	NA
Actinidia_fulvicoma_730745157__L__1719-1702-2329-2988	Actinidia_fulvicoma_730745157	730745157	0	110.1741721	Actinidia fulvicoma	unknown	32.59	0.201531837	1.674188649	16.22284	107.8578	Northern Vietnam lowland rain forests	Tropical & Subtropical Moist Broadleaf Forests	23.43483353	302.290741	2320	73.18630219	14620	2.828000069	18035.33398	NA
Actinidia_fulvicoma_730745158__L__1581-2776-2347-3223	Actinidia_fulvicoma_730745158	730745158	0	110.218168	Actinidia fulvicoma	unknown	10.3	0.232557043	2.119150397	16.25	107	Southern Annamites montane rain forests	Tropical & Subtropical Moist Broadleaf Forests	21.67200089	239.164032	2786	94.66041565	16906	1.937999964	18105.41602	NA
Actinidia_fulvicoma_730745158__L__1586-1637-2253-2363	Actinidia_fulvicoma_730745158	730745158	0	110.218168	Actinidia fulvicoma	unknown	18.17	0.154239544	1.706051031	16.25	107	Southern Annamites montane rain forests	Tropical & Subtropical Moist Broadleaf Forests	21.67200089	239.164032	2786	94.66041565	16906	1.937999964	18105.41602	NA
Actinidia_fulvicoma_730745158__L__609-2135-1575-2590	Actinidia_fulvicoma_730745158	730745158	0	110.218168	Actinidia fulvicoma	unknown	17.5	0.174520992	1.730713037	16.25	107	Southern Annamites montane rain forests	Tropical & Subtropical Moist Broadleaf Forests	21.67200089	239.164032	2786	94.66041565	16906	1.937999964	18105.41602	NA
Actinidia_fulvicoma_730745158__L__647-1181-1491-2012	Actinidia_fulvicoma_730745158	730745158	0	110.218168	Actinidia fulvicoma	unknown	24.24	0.175227082	1.528178694	16.25	107	Southern Annamites montane rain forests	Tropical & Subtropical Moist Broadleaf Forests	21.67200089	239.164032	2786	94.66041565	16906	1.937999964	18105.41602	NA
Actinidia_fulvicoma_730745158__L__753-536-1416-1292	Actinidia_fulvicoma_730745158	730745158	0	110.218168	Actinidia fulvicoma	unknown	17.55	0.16356429	1.728827808	16.25	107	Southern Annamites montane rain forests	Tropical & Subtropical Moist Broadleaf Forests	21.67200089	239.164032	2786	94.66041565	16906	1.937999964	18105.41602	NA
Actinidia_fulvicoma_730745159__L__1216-349-1905-1326	Actinidia_fulvicoma_730745159	730745159	0	110.1439986	Actinidia fulvicoma	unknown	32.7	0.290670591	2.211898803	26.40736	111.04845	Jian Nan subtropical evergreen forests	Tropical & Subtropical Moist Broadleaf Forests	15.99833298	791.2462158	1492	51.55148315	13829	1.972666621	13236.08301	NA
Actinidia_fulvicoma_730745159__L__754-1627-1652-2601	Actinidia_fulvicoma_730745159	730745159	0	110.1439986	Actinidia fulvicoma	unknown	40.69	0.348804709	2.034689752	26.40736	111.04845	Jian Nan subtropical evergreen forests	Tropical & Subtropical Moist Broadleaf Forests	15.99833298	791.2462158	1492	51.55148315	13829	1.972666621	13236.08301	NA
Actinidia_melanandra_607589618__L__214-1439-1414-2128	Actinidia_melanandra_607589618	607589618	0	110.3814784	Actinidia melanandra	unknown	38.42	0.097573703	0.903302886	25.04535	102.70994	Yunnan Plateau subtropical evergreen forests	Tropical & Subtropical Moist Broadleaf Forests	15.61733341	457.0883484	939	83.50661469	7285	2.035333395	14704.08301	deciduous
Actinidia_melanandra_607589613__L__863-2723-1380-3535	Actinidia_melanandra_607589613	607589613	0	108.4656342	Actinidia melanandra	unknown	17.21	0.09625451	1.214925029	31.02917	103.62805	Qionglai-Minshan conifer forests	Temperate Conifer Forests	15.62033367	702.1974487	1038	92.85958099	10717	1.32099998	10581.5	deciduous
Actinidia_melanandra_607589594__L__1538-131-2807-981	Actinidia_melanandra_607589594	607589594	0	110.358187	Actinidia melanandra	unknown	36.03	0.144982447	1.029171512	25.04767	102.70497	Yunnan Plateau subtropical evergreen forests	Tropical & Subtropical Moist Broadleaf Forests	15.43916702	452.6036987	937	83.51103973	7296	2.026333332	14723.08301	deciduous
Actinidia_melanandra_607589613__L__1824-652-2760-1104	Actinidia_melanandra_607589613	607589613	0	108.4656342	Actinidia melanandra	unknown	18.66	0.121263721	1.177957238	31.02917	103.62805	Qionglai-Minshan conifer forests	Temperate Conifer Forests	15.62033367	702.1974487	1038	92.85958099	10717	1.32099998	10581.5	deciduous
Actinidia_melanandra_607589618__L__1728-2630-3201-3418	Actinidia_melanandra_607589618	607589618	0	110.3814784	Actinidia melanandra	unknown	42.81	0.163070836	0.866730406	25.04535	102.70994	Yunnan Plateau subtropical evergreen forests	Tropical & Subtropical Moist Broadleaf Forests	15.61733341	457.0883484	939	83.50661469	7285	2.035333395	14704.08301	deciduous
Actinidia_melanandra_607589618__L__1436-3362-2478-4026	Actinidia_melanandra_607589618	607589618	0	110.3814784	Actinidia melanandra	unknown	27.78	0.156391061	1.022418251	25.04535	102.70994	Yunnan Plateau subtropical evergreen forests	Tropical & Subtropical Moist Broadleaf Forests	15.61733341	457.0883484	939	83.50661469	7285	2.035333395	14704.08301	deciduous
Actinidia_melanandra_607589613__L__1539-1630-2165-2563	Actinidia_melanandra_607589613	607589613	0	108.4656342	Actinidia melanandra	unknown	19.59	0.134238092	1.156273619	31.02917	103.62805	Qionglai-Minshan conifer forests	Temperate Conifer Forests	15.62033367	702.1974487	1038	92.85958099	10717	1.32099998	10581.5	deciduous
Actinidia_melanandra_607589594__L__1759-1933-2437-3395	Actinidia_melanandra_607589594	607589594	0	110.358187	Actinidia melanandra	unknown	38.62	0.136222756	1.002238813	25.04767	102.70497	Yunnan Plateau subtropical evergreen forests	Tropical & Subtropical Moist Broadleaf Forests	15.43916702	452.6036987	937	83.51103973	7296	2.026333332	14723.08301	deciduous
Actinidia_melanandra_607589613__L__277-1578-778-2868	Actinidia_melanandra_607589613	607589613	0	108.4656342	Actinidia melanandra	unknown	23.38	0.09625451	1.080734884	31.02917	103.62805	Qionglai-Minshan conifer forests	Temperate Conifer Forests	15.62033367	702.1974487	1038	92.85958099	10717	1.32099998	10581.5	deciduous
Actinidia_melanandra_607589612__L__154-844-1300-1948	Actinidia_melanandra_607589612	607589612	0	110.2443538	Actinidia melanandra	unknown	47.14	0.172344427	1.290199103	42.68472	143.65111	Hokkaido deciduous forests	Temperate Broadleaf & Mixed Forests	6.215624809	965.6862183	1007	41.08501434	0	3.753645897	12676.25	deciduous
Actinidia_melanandra_607589594__L__808-2568-1701-3820	Actinidia_melanandra_607589594	607589594	0	110.358187	Actinidia melanandra	unknown	44.13	0.131936018	0.952456487	25.04767	102.70497	Yunnan Plateau subtropical evergreen forests	Tropical & Subtropical Moist Broadleaf Forests	15.43916702	452.6036987	937	83.51103973	7296	2.026333332	14723.08301	deciduous
Actinidia_melanandra_607589594__L__1311-9-1908-1034	Actinidia_melanandra_607589594	607589594	0	110.358187	Actinidia melanandra	unknown	23.99	0.112083364	1.202159104	25.04767	102.70497	Yunnan Plateau subtropical evergreen forests	Tropical & Subtropical Moist Broadleaf Forests	15.43916702	452.6036987	937	83.51103973	7296	2.026333332	14723.08301	deciduous
Actinidia_melanandra_607589618__L__135-668-1300-1698	Actinidia_melanandra_607589618	607589618	0	110.3814784	Actinidia melanandra	unknown	39.02	0.180509078	0.897971544	25.04535	102.70994	Yunnan Plateau subtropical evergreen forests	Tropical & Subtropical Moist Broadleaf Forests	15.61733341	457.0883484	939	83.50661469	7285	2.035333395	14704.08301	deciduous
Adenaria_floribunda_1930692899__L__742-1611-1065-2210	Adenaria_floribunda_1930692899	1930692899	119.4471698	117.7960158	Adenaria floribunda	unknown	3.21	0.045084072	1.292625777	-8.7753	-71.7475	Southwest Amazon moist forests	Tropical & Subtropical Moist Broadleaf Forests	24.89249992	60.44318008	1891	52.25474548	15400	0.75999999	13932.08301	evergreen
Adenaria_floribunda_3455081320__L__2628-1311-3184-2315	Adenaria_floribunda_3455081320	3455081320	130.136496	129.060382	Adenaria floribunda	unknown	10.66	0.063365862	1.041868218	-9.043764	-72.3207	Southwest Amazon moist forests	Tropical & Subtropical Moist Broadleaf Forests	25.13349915	58.98645782	1776	53.78880692	14302	0.791999996	14028.08301	evergreen
Adenaria_floribunda_3455081320__L__3411-2391-3854-3319	Adenaria_floribunda_3455081320	3455081320	130.136496	129.060382	Adenaria floribunda	unknown	8.35	0.092849019	1.143751848	-9.043764	-72.3207	Southwest Amazon moist forests	Tropical & Subtropical Moist Broadleaf Forests	25.13349915	58.98645782	1776	53.78880692	14302	0.791999996	14028.08301	evergreen
Adenaria_floribunda_1929709044__L__1430-936-1649-1264	Adenaria_floribunda_1929709044	1929709044	120.9807106	119.3857331	Adenaria floribunda	unknown	1.05	0.07062286	2.415467312	-8.92833	-72.53875	Southwest Amazon moist forests	Tropical & Subtropical Moist Broadleaf Forests	25.21733284	57.94994354	1795	53.06440353	14521	0.791666627	14044.33301	evergreen
Adenaria_floribunda_1928933241__L__972-1047-1398-2113	Adenaria_floribunda_1928933241	1928933241	116.0660984	119.3857331	Adenaria floribunda	unknown	14.85	0.108981958	1.270204511	6.63442	-76.22414	Northwestern Andean montane forests	Tropical & Subtropical Moist Broadleaf Forests	17.67900085	32.97122574	2403	42.07982635	16451	0.965000033	17742.58398	evergreen
Adenaria_floribunda_1930692899__L__1810-1766-2399-1960	Adenaria_floribunda_1930692899	1930692899	119.4471698	117.7960158	Adenaria floribunda	unknown	3.37	0.097632316	1.268829047	-8.7753	-71.7475	Southwest Amazon moist forests	Tropical & Subtropical Moist Broadleaf Forests	24.89249992	60.44318008	1891	52.25474548	15400	0.75999999	13932.08301	evergreen
Adenaria_floribunda_1928159887__L__1255-1520-1969-1752	Adenaria_floribunda_1928159887	1928159887	120.9037409	119.3857331	Adenaria floribunda	unknown	3.01	0.078466	0.873952236	-9.481	-70.597	Iquitos varze�	Tropical & Subtropical Moist Broadleaf Forests	24.78350067	71.5845871	1952	55.14779282	15796	0.833333313	14004.75	evergreen
Adenaria_floribunda_1930692899__L__259-1673-754-2229	Adenaria_floribunda_1930692899	1930692899	119.4471698	117.7960158	Adenaria floribunda	unknown	3.92	0.097990601	1.197629423	-8.7753	-71.7475	Southwest Amazon moist forests	Tropical & Subtropical Moist Broadleaf Forests	24.89249992	60.44318008	1891	52.25474548	15400	0.75999999	13932.08301	evergreen
Adenaria_floribunda_1930692899__L__390-2304-980-2641	Adenaria_floribunda_1930692899	1930692899	119.4471698	117.7960158	Adenaria floribunda	unknown	2.06	0.097632316	1.531300613	-8.7753	-71.7475	Southwest Amazon moist forests	Tropical & Subtropical Moist Broadleaf Forests	24.89249992	60.44318008	1891	52.25474548	15400	0.75999999	13932.08301	evergreen
Adenaria_floribunda_1930692899__L__1757-3281-2532-3579	Adenaria_floribunda_1930692899	1930692899	119.4471698	117.7960158	Adenaria floribunda	unknown	5.74	0.085376983	1.035269434	-8.7753	-71.7475	Southwest Amazon moist forests	Tropical & Subtropical Moist Broadleaf Forests	24.89249992	60.44318008	1891	52.25474548	15400	0.75999999	13932.08301	evergreen
Adenaria_floribunda_1930692899__L__2299-2932-2534-3092	Adenaria_floribunda_1930692899	1930692899	119.4471698	117.7960158	Adenaria floribunda	unknown	0.55	0.067496432	2.535941245	-8.7753	-71.7475	Southwest Amazon moist forests	Tropical & Subtropical Moist Broadleaf Forests	24.89249992	60.44318008	1891	52.25474548	15400	0.75999999	13932.08301	evergreen
Adenaria_floribunda_3455081320__L__2900-1566-3516-2718	Adenaria_floribunda_3455081320	3455081320	130.136496	129.060382	Adenaria floribunda	unknown	14.7	0.082761792	0.92151163	-9.043764	-72.3207	Southwest Amazon moist forests	Tropical & Subtropical Moist Broadleaf Forests	25.13349915	58.98645782	1776	53.78880692	14302	0.791999996	14028.08301	evergreen
Adenaria_floribunda_1930692899__L__1927-629-2128-1279	Adenaria_floribunda_1930692899	1930692899	119.4471698	117.7960158	Adenaria floribunda	unknown	3.94	0.071529562	1.195303463	-8.7753	-71.7475	Southwest Amazon moist forests	Tropical & Subtropical Moist Broadleaf Forests	24.89249992	60.44318008	1891	52.25474548	15400	0.75999999	13932.08301	evergreen
Adenaria_floribunda_1930692899__L__373-2145-854-2414	Adenaria_floribunda_1930692899	1930692899	119.4471698	117.7960158	Adenaria floribunda	unknown	2.37	0.087405223	1.451455971	-8.7753	-71.7475	Southwest Amazon moist forests	Tropical & Subtropical Moist Broadleaf Forests	24.89249992	60.44318008	1891	52.25474548	15400	0.75999999	13932.08301	evergreen
Adenaria_floribunda_1928159887__L__2665-2128-3113-2266	Adenaria_floribunda_1928159887	1928159887	120.9037409	119.3857331	Adenaria floribunda	unknown	1.93	0.035091062	1.03566001	-9.481	-70.597	Iquitos varze�	Tropical & Subtropical Moist Broadleaf Forests	24.78350067	71.5845871	1952	55.14779282	15796	0.833333313	14004.75	evergreen
Adenaria_floribunda_3455081320__L__2473-1008-2830-2082	Adenaria_floribunda_3455081320	3455081320	130.136496	129.060382	Adenaria floribunda	unknown	8.48	0.085912409	1.137021893	-9.043764	-72.3207	Southwest Amazon moist forests	Tropical & Subtropical Moist Broadleaf Forests	25.13349915	58.98645782	1776	53.78880692	14302	0.791999996	14028.08301	evergreen
Adenaria_floribunda_1930692899__L__488-1563-658-2060	Adenaria_floribunda_1930692899	1930692899	119.4471698	117.7960158	Adenaria floribunda	unknown	1.87	0.109156247	1.58896467	-8.7753	-71.7475	Southwest Amazon moist forests	Tropical & Subtropical Moist Broadleaf Forests	24.89249992	60.44318008	1891	52.25474548	15400	0.75999999	13932.08301	evergreen
Adenaria_floribunda_1928159887__L__1835-1935-2393-2154	Adenaria_floribunda_1928159887	1928159887	120.9037409	119.3857331	Adenaria floribunda	unknown	3.42	0.089081856	0.832342607	-9.481	-70.597	Iquitos varze�	Tropical & Subtropical Moist Broadleaf Forests	24.78350067	71.5845871	1952	55.14779282	15796	0.833333313	14004.75	evergreen
Adenaria_floribunda_1928933241__L__2338-2502-3261-2957	Adenaria_floribunda_1928933241	1928933241	116.0660984	119.3857331	Adenaria floribunda	unknown	11.9	0.094773583	1.382337905	6.63442	-76.22414	Northwestern Andean montane forests	Tropical & Subtropical Moist Broadleaf Forests	17.67900085	32.97122574	2403	42.07982635	16451	0.965000033	17742.58398	evergreen
Adenaria_floribunda_1929709044__L__2668-2527-2929-2830	Adenaria_floribunda_1929709044	1929709044	120.9807106	119.3857331	Adenaria floribunda	unknown	0.97	0.058447895	2.489709489	-8.92833	-72.53875	Southwest Amazon moist forests	Tropical & Subtropical Moist Broadleaf Forests	25.21733284	57.94994354	1795	53.06440353	14521	0.791666627	14044.33301	evergreen
Adenaria_floribunda_1928933241__L__2336-862-2882-1421	Adenaria_floribunda_1928933241	1928933241	116.0660984	119.3857331	Adenaria floribunda	unknown	4.93	0.110335823	1.935555519	6.63442	-76.22414	Northwestern Andean montane forests	Tropical & Subtropical Moist Broadleaf Forests	17.67900085	32.97122574	2403	42.07982635	16451	0.965000033	17742.58398	evergreen
Adenaria_floribunda_1930692899__L__2229-2873-2870-3158	Adenaria_floribunda_1930692899	1930692899	119.4471698	117.7960158	Adenaria floribunda	unknown	4.49	0.079422836	1.137102547	-8.7753	-71.7475	Southwest Amazon moist forests	Tropical & Subtropical Moist Broadleaf Forests	24.89249992	60.44318008	1891	52.25474548	15400	0.75999999	13932.08301	evergreen
Adenaria_floribunda_3455081320__L__499-3089-1150-3249	Adenaria_floribunda_3455081320	3455081320	130.136496	129.060382	Adenaria floribunda	unknown	2.85	0.07249297	1.724508367	-9.043764	-72.3207	Southwest Amazon moist forests	Tropical & Subtropical Moist Broadleaf Forests	25.13349915	58.98645782	1776	53.78880692	14302	0.791999996	14028.08301	evergreen
Adenaria_floribunda_1928159887__L__1466-2258-2020-2743	Adenaria_floribunda_1928159887	1928159887	120.9037409	119.3857331	Adenaria floribunda	unknown	5.42	0.126251987	0.698091535	-9.481	-70.597	Iquitos varze�	Tropical & Subtropical Moist Broadleaf Forests	24.78350067	71.5845871	1952	55.14779282	15796	0.833333313	14004.75	evergreen
Adenaria_floribunda_1930692899__L__2015-1155-2759-1510	Adenaria_floribunda_1930692899	1930692899	119.4471698	117.7960158	Adenaria floribunda	unknown	5.95	0.143059124	1.021156377	-8.7753	-71.7475	Southwest Amazon moist forests	Tropical & Subtropical Moist Broadleaf Forests	24.89249992	60.44318008	1891	52.25474548	15400	0.75999999	13932.08301	evergreen
Adenaria_floribunda_3455081320__L__1770-384-1932-1271	Adenaria_floribunda_3455081320	3455081320	130.136496	129.060382	Adenaria floribunda	unknown	4.18	0.132204655	1.489795653	-9.043764	-72.3207	Southwest Amazon moist forests	Tropical & Subtropical Moist Broadleaf Forests	25.13349915	58.98645782	1776	53.78880692	14302	0.791999996	14028.08301	evergreen
Adenaria_floribunda_3455081320__L__362-4250-1223-4702	Adenaria_floribunda_3455081320	3455081320	130.136496	129.060382	Adenaria floribunda	unknown	5.49	0.079114088	1.34245398	-9.043764	-72.3207	Southwest Amazon moist forests	Tropical & Subtropical Moist Broadleaf Forests	25.13349915	58.98645782	1776	53.78880692	14302	0.791999996	14028.08301	evergreen
Adenaria_floribunda_3455081320__L__1860-2686-2933-3094	Adenaria_floribunda_3455081320	3455081320	130.136496	129.060382	Adenaria floribunda	unknown	11.31	0.061952319	1.018575738	-9.043764	-72.3207	Southwest Amazon moist forests	Tropical & Subtropical Moist Broadleaf Forests	25.13349915	58.98645782	1776	53.78880692	14302	0.791999996	14028.08301	evergreen
Adenaria_floribunda_3455081320__L__364-3394-1209-3938	Adenaria_floribunda_3455081320	3455081320	130.136496	129.060382	Adenaria floribunda	unknown	7.25	0.109213563	1.207165803	-9.043764	-72.3207	Southwest Amazon moist forests	Tropical & Subtropical Moist Broadleaf Forests	25.13349915	58.98645782	1776	53.78880692	14302	0.791999996	14028.08301	evergreen
Adenaria_floribunda_3455081320__L__2042-599-2275-1516	Adenaria_floribunda_3455081320	3455081320	130.136496	129.060382	Adenaria floribunda	unknown	5.21	0.068729927	1.369569362	-9.043764	-72.3207	Southwest Amazon moist forests	Tropical & Subtropical Moist Broadleaf Forests	25.13349915	58.98645782	1776	53.78880692	14302	0.791999996	14028.08301	evergreen
Adenaria_floribunda_1930692899__L__1856-968-2057-1648	Adenaria_floribunda_1930692899	1930692899	119.4471698	117.7960158	Adenaria floribunda	unknown	5.11	0.078980366	1.082283284	-8.7753	-71.7475	Southwest Amazon moist forests	Tropical & Subtropical Moist Broadleaf Forests	24.89249992	60.44318008	1891	52.25474548	15400	0.75999999	13932.08301	evergreen
Adenaria_floribunda_1928159887__L__2445-1229-2698-1803	Adenaria_floribunda_1928159887	1928159887	120.9037409	119.3857331	Adenaria floribunda	unknown	2.78	0.078466	0.900896681	-9.481	-70.597	Iquitos varze�	Tropical & Subtropical Moist Broadleaf Forests	24.78350067	71.5845871	1952	55.14779282	15796	0.833333313	14004.75	evergreen
Adenaria_floribunda_3455081320__L__197-3984-1233-4441	Adenaria_floribunda_3455081320	3455081320	130.136496	129.060382	Adenaria floribunda	unknown	6.36	0.107853441	1.269098773	-9.043764	-72.3207	Southwest Amazon moist forests	Tropical & Subtropical Moist Broadleaf Forests	25.13349915	58.98645782	1776	53.78880692	14302	0.791999996	14028.08301	evergreen
Adenaria_floribunda_1929709044__L__2371-2957-3143-3147	Adenaria_floribunda_1929709044	1929709044	120.9807106	119.3857331	Adenaria floribunda	unknown	4.96	0.07062286	1.334816224	-8.92833	-72.53875	Southwest Amazon moist forests	Tropical & Subtropical Moist Broadleaf Forests	25.21733284	57.94994354	1795	53.06440353	14521	0.791666627	14044.33301	evergreen
Adenaria_floribunda_3455081320__L__1800-2432-2766-2748	Adenaria_floribunda_3455081320	3455081320	130.136496	129.060382	Adenaria floribunda	unknown	9.43	0.106752867	1.091823847	-9.043764	-72.3207	Southwest Amazon moist forests	Tropical & Subtropical Moist Broadleaf Forests	25.13349915	58.98645782	1776	53.78880692	14302	0.791999996	14028.08301	evergreen
Adinandra_dumosa_1929965281__L__2486-1334-3679-1959	Adinandra_dumosa_1929965281	1929965281	131.0416137	129.059175	Adinandra dumosa	unknown	22.07	0.258222161	1.816788848	3.905	115.4917	Borneo montane rain forests	Tropical & Subtropical Moist Broadleaf Forests	17.82466698	23.74322128	2833	16.64729309	23036	1.62166667	15745.25	evergreen
Adinandra_dumosa_2433347681__L__323-849-1365-1464	Adinandra_dumosa_2433347681	2433347681	116.5565723	107.9722773	Adinandra dumosa	unknown	20.48	0.180374179	1.661678015	1.873889	99.026028	Sumatran lowland rain forests	Tropical & Subtropical Moist Broadleaf Forests	21.37683296	32.12617874	2296	31.73810577	17850	1.464666605	15585.83301	evergreen
Adinandra_dumosa_1929965281__L__1484-1618-2257-2412	Adinandra_dumosa_1929965281	1929965281	131.0416137	129.059175	Adinandra dumosa	unknown	12.98	0.230076737	2.225184439	3.905	115.4917	Borneo montane rain forests	Tropical & Subtropical Moist Broadleaf Forests	17.82466698	23.74322128	2833	16.64729309	23036	1.62166667	15745.25	evergreen
Adinandra_dumosa_1929965281__L__444-3355-1464-4245	Adinandra_dumosa_1929965281	1929965281	131.0416137	129.059175	Adinandra dumosa	unknown	22.7	0.185674225	1.797359987	3.905	115.4917	Borneo montane rain forests	Tropical & Subtropical Moist Broadleaf Forests	17.82466698	23.74322128	2833	16.64729309	23036	1.62166667	15745.25	evergreen
Adinandra_dumosa_2433347681__L__497-510-1619-1161	Adinandra_dumosa_2433347681	2433347681	116.5565723	107.9722773	Adinandra dumosa	unknown	21.46	0.188749545	1.632271371	1.873889	99.026028	Sumatran lowland rain forests	Tropical & Subtropical Moist Broadleaf Forests	21.37683296	32.12617874	2296	31.73810577	17850	1.464666605	15585.83301	evergreen
Adinandra_dumosa_2433347681__L__1258-1558-2459-2057	Adinandra_dumosa_2433347681	2433347681	116.5565723	107.9722773	Adinandra dumosa	unknown	22.01	0.230851402	1.616568304	1.873889	99.026028	Sumatran lowland rain forests	Tropical & Subtropical Moist Broadleaf Forests	21.37683296	32.12617874	2296	31.73810577	17850	1.464666605	15585.83301	evergreen
Adinandra_dumosa_2433347681__L__1362-2786-1539-3085	Adinandra_dumosa_2433347681	2433347681	116.5565723	107.9722773	Adinandra dumosa	unknown	1.76	0.162785037	4.243156758	1.873889	99.026028	Sumatran lowland rain forests	Tropical & Subtropical Moist Broadleaf Forests	21.37683296	32.12617874	2296	31.73810577	17850	1.464666605	15585.83301	evergreen
Adinandra_dumosa_1929965281__L__1860-912-2395-1972	Adinandra_dumosa_1929965281	1929965281	131.0416137	129.059175	Adinandra dumosa	unknown	13.69	0.184573225	2.180373171	3.905	115.4917	Borneo montane rain forests	Tropical & Subtropical Moist Broadleaf Forests	17.82466698	23.74322128	2833	16.64729309	23036	1.62166667	15745.25	evergreen
Adinandra_dumosa_2433347681__L__1486-1194-2698-1663	Adinandra_dumosa_2433347681	2433347681	116.5565723	107.9722773	Adinandra dumosa	unknown	22.57	0.15819862	1.601127291	1.873889	99.026028	Sumatran lowland rain forests	Tropical & Subtropical Moist Broadleaf Forests	21.37683296	32.12617874	2296	31.73810577	17850	1.464666605	15585.83301	evergreen
Adinobotrys_atropurpureus_2270539717__L__1201-2033-2349-3221	Adinobotrys_atropurpureus_2270539717	2270539717	117.2612594	115.6826622	Adinobotrys atropurpureus	unknown	43.7	0.234169926	1.523490014	1.314086	103.815871	Peninsular Malaysian rain forests	Tropical & Subtropical Moist Broadleaf Forests	26.91966629	45.45422745	2379	20.69879723	16204	2.03066659	15863.25	NA
Adinobotrys_atropurpureus_2270539717__L__1204-492-2253-1863	Adinobotrys_atropurpureus_2270539717	2270539717	117.2612594	115.6826622	Adinobotrys atropurpureus	unknown	51.53	0.206263973	1.430528605	1.314086	103.815871	Peninsular Malaysian rain forests	Tropical & Subtropical Moist Broadleaf Forests	26.91966629	45.45422745	2379	20.69879723	16204	2.03066659	15863.25	NA
Adinobotrys_atropurpureus_2270539717__L__1720-3490-2329-4676	Adinobotrys_atropurpureus_2270539717	2270539717	117.2612594	115.6826622	Adinobotrys atropurpureus	unknown	31.89	0.234635319	1.718333648	1.314086	103.815871	Peninsular Malaysian rain forests	Tropical & Subtropical Moist Broadleaf Forests	26.91966629	45.45422745	2379	20.69879723	16204	2.03066659	15863.25	NA
Adinobotrys_atropurpureus_2270539717__L__2200-607-2970-2745	Adinobotrys_atropurpureus_2270539717	2270539717	117.2612594	115.6826622	Adinobotrys atropurpureus	unknown	65.39	0.290452046	1.306105295	1.314086	103.815871	Peninsular Malaysian rain forests	Tropical & Subtropical Moist Broadleaf Forests	26.91966629	45.45422745	2379	20.69879723	16204	2.03066659	15863.25	NA
Adinobotrys_atropurpureus_2640599005__L__749-679-1612-2042	Adinobotrys_atropurpureus_2640599005	2640599005	0	112.1756113	Adinobotrys atropurpureus	unknown	49.44	0.281904206	1.845116001	-0.307873	100.369163	Sumatran montane rain forests	Tropical & Subtropical Moist Broadleaf Forests	21.45533371	28.77995872	2319	27.74902344	17444	1.443333387	15641.66699	NA
Aegialitis_annulata_2514487857__L__842-717-1060-995	Aegialitis_annulata_2514487857	2514487857	0	88.90990055	Aegialitis annulata	unknown	4.38	0.150898919	2.889063923	-6.83333	134.33333	Vogelkop-Aru lowland rain forests	Tropical & Subtropical Moist Broadleaf Forests	27.34433365	78.93309784	2335	45.91923141	13316	2.552000046	18105.25	evergreen
Aegiceras_corniculatum_2516734125__L__429-1331-986-1909	Aegiceras_corniculatum_2516734125	2516734125	0	88.82200712	Aegiceras corniculatum	unknown	24.7	0.159218825	1.554524447	-8.68194	126.95694	Timor and Wetar deciduous forests	Tropical & Subtropical Dry Broadleaf Forests	26.12083435	120.6945724	1307	67.74206543	7064	2.505392075	20469.16602	evergreen
Aextoxicon_punctatum_2805015868__L__384-359-711-730	Aextoxicon_punctatum_2805015868	2805015868	82.53371554	91.60356447	Aextoxicon punctatum	unknown	9.74	0.15797671	1.518129784	-39.85361	-71.95444	Valdivian temperate forests	Temperate Broadleaf & Mixed Forests	9.414999962	389.0333862	1991	56.89740372	18758	3.468999863	13412.33301	evergreen
Aextoxicon_punctatum_1936691116__L__951-1212-1309-2171	Aextoxicon_punctatum_1936691116	1936691116	139.8210891	129.0579355	Aextoxicon punctatum	unknown	10.14	0.215155082	1.310045541	-35.8167	-72.5	Valdivian temperate forests	Temperate Broadleaf & Mixed Forests	11.62483311	335.164978	883	95.85413361	7169	3.642666578	15882.41699	evergreen
Aextoxicon_punctatum_2270693892__L__1147-960-1327-1535	Aextoxicon_punctatum_2270693892	2270693892	101.8208883	105.910843	Aextoxicon punctatum	unknown	3.5	0.425155608	3.217183053	-36.6533	-71.3718	Valdivian temperate forests	Temperate Broadleaf & Mixed Forests	9.480666161	456.4820557	1213	83.432724	9674	2.831666708	15857.5	evergreen
Aextoxicon_punctatum_2805015868__L__1798-1877-2086-2294	Aextoxicon_punctatum_2805015868	2805015868	82.53371554	91.60356447	Aextoxicon punctatum	unknown	7.62	0.096930084	1.667368618	-39.85361	-71.95444	Valdivian temperate forests	Temperate Broadleaf & Mixed Forests	9.414999962	389.0333862	1991	56.89740372	18758	3.468999863	13412.33301	evergreen
Aextoxicon_punctatum_1936691116__L__674-2062-1248-2496	Aextoxicon_punctatum_1936691116	1936691116	139.8210891	129.0579355	Aextoxicon punctatum	unknown	4.75	0.206295133	1.750233262	-35.8167	-72.5	Valdivian temperate forests	Temperate Broadleaf & Mixed Forests	11.62483311	335.164978	883	95.85413361	7169	3.642666578	15882.41699	evergreen
Aextoxicon_punctatum_1936691116__L__506-2189-1310-3180	Aextoxicon_punctatum_1936691116	1936691116	139.8210891	129.0579355	Aextoxicon punctatum	unknown	14.96	0.214559908	1.1291952	-35.8167	-72.5	Valdivian temperate forests	Temperate Broadleaf & Mixed Forests	11.62483311	335.164978	883	95.85413361	7169	3.642666578	15882.41699	evergreen
Aextoxicon_punctatum_1936692470__L__258-2863-1110-4371	Aextoxicon_punctatum_1936692470	1936692470	141.3107292	129.0497473	Aextoxicon punctatum	unknown	33.81	0.170133087	1.441809507	-36.2333	-71.2333	Valdivian temperate forests	Temperate Broadleaf & Mixed Forests	8.730333328	459.7999268	1061	86.93888855	8181	2.993666649	15719.58301	evergreen
Aextoxicon_punctatum_4072517868__L__410-3349-819-4015	Aextoxicon_punctatum_4072517868	4072517868	140.5930262	129.0555166	Aextoxicon punctatum	unknown	5.74	0.121125399	1.353245734	-36.7	-71.633333	Valdivian temperate forests	Temperate Broadleaf & Mixed Forests	10.62133312	436.099762	1326	82.49481201	10430	2.539666653	15548.75	evergreen
Aextoxicon_punctatum_1936692470__L__1961-2709-3196-3184	Aextoxicon_punctatum_1936692470	1936692470	141.3107292	129.0497473	Aextoxicon punctatum	unknown	16.8	0.168803325	1.883367165	-36.2333	-71.2333	Valdivian temperate forests	Temperate Broadleaf & Mixed Forests	8.730333328	459.7999268	1061	86.93888855	8181	2.993666649	15719.58301	evergreen
Aextoxicon_punctatum_2270693892__L__1604-2219-1812-2815	Aextoxicon_punctatum_2270693892	2270693892	101.8208883	105.910843	Aextoxicon punctatum	unknown	6.27	0.171800266	2.574859668	-36.6533	-71.3718	Valdivian temperate forests	Temperate Broadleaf & Mixed Forests	9.480666161	456.4820557	1213	83.432724	9674	2.831666708	15857.5	evergreen
Aextoxicon_punctatum_2805015868__L__957-253-1145-573	Aextoxicon_punctatum_2805015868	2805015868	82.53371554	91.60356447	Aextoxicon punctatum	unknown	5.14	0.15421482	1.937985444	-39.85361	-71.95444	Valdivian temperate forests	Temperate Broadleaf & Mixed Forests	9.414999962	389.0333862	1991	56.89740372	18758	3.468999863	13412.33301	evergreen
Aextoxicon_punctatum_1936691116__L__1281-2210-2132-2674	Aextoxicon_punctatum_1936691116	1936691116	139.8210891	129.0579355	Aextoxicon punctatum	unknown	8.62	0.14933808	1.393891971	-35.8167	-72.5	Valdivian temperate forests	Temperate Broadleaf & Mixed Forests	11.62483311	335.164978	883	95.85413361	7169	3.642666578	15882.41699	evergreen
Aextoxicon_punctatum_1936691116__L__552-3250-945-3785	Aextoxicon_punctatum_1936691116	1936691116	139.8210891	129.0579355	Aextoxicon punctatum	unknown	4.34	0.122213377	1.811639642	-35.8167	-72.5	Valdivian temperate forests	Temperate Broadleaf & Mixed Forests	11.62483311	335.164978	883	95.85413361	7169	3.642666578	15882.41699	evergreen
Aextoxicon_punctatum_2270693892__L__2218-2125-2722-2261	Aextoxicon_punctatum_2270693892	2270693892	101.8208883	105.910843	Aextoxicon punctatum	unknown	3.28	0.185305418	3.297964352	-36.6533	-71.3718	Valdivian temperate forests	Temperate Broadleaf & Mixed Forests	9.480666161	456.4820557	1213	83.432724	9674	2.831666708	15857.5	evergreen
Aextoxicon_punctatum_1936691116__L__2194-1243-3194-2154	Aextoxicon_punctatum_1936691116	1936691116	139.8210891	129.0579355	Aextoxicon punctatum	unknown	22.66	0.157506394	0.96357075	-35.8167	-72.5	Valdivian temperate forests	Temperate Broadleaf & Mixed Forests	11.62483311	335.164978	883	95.85413361	7169	3.642666578	15882.41699	evergreen
Aextoxicon_punctatum_4072517868__L__1683-4618-2767-5090	Aextoxicon_punctatum_4072517868	4072517868	140.5930262	129.0555166	Aextoxicon punctatum	unknown	15.8	0.181757697	0.919166108	-36.7	-71.633333	Valdivian temperate forests	Temperate Broadleaf & Mixed Forests	10.62133312	436.099762	1326	82.49481201	10430	2.539666653	15548.75	evergreen
Aextoxicon_punctatum_4072517868__L__2427-525-2784-1378	Aextoxicon_punctatum_4072517868	4072517868	140.5930262	129.0555166	Aextoxicon punctatum	unknown	7.27	0.148518128	1.236445176	-36.7	-71.633333	Valdivian temperate forests	Temperate Broadleaf & Mixed Forests	10.62133312	436.099762	1326	82.49481201	10430	2.539666653	15548.75	evergreen
Aextoxicon_punctatum_2805015868__L__831-1813-1095-2379	Aextoxicon_punctatum_2805015868	2805015868	82.53371554	91.60356447	Aextoxicon punctatum	unknown	10.82	0.178894443	1.458356188	-39.85361	-71.95444	Valdivian temperate forests	Temperate Broadleaf & Mixed Forests	9.414999962	389.0333862	1991	56.89740372	18758	3.468999863	13412.33301	evergreen
Aextoxicon_punctatum_2270693892__L__2445-1617-2918-1873	Aextoxicon_punctatum_2270693892	2270693892	101.8208883	105.910843	Aextoxicon punctatum	unknown	1.97	0.155286293	4.007039899	-36.6533	-71.3718	Valdivian temperate forests	Temperate Broadleaf & Mixed Forests	9.480666161	456.4820557	1213	83.432724	9674	2.831666708	15857.5	evergreen
Aextoxicon_punctatum_2805015868__L__1373-1068-1585-1212	Aextoxicon_punctatum_2805015868	2805015868	82.53371554	91.60356447	Aextoxicon punctatum	unknown	2.3	0.203105537	2.634865124	-39.85361	-71.95444	Valdivian temperate forests	Temperate Broadleaf & Mixed Forests	9.414999962	389.0333862	1991	56.89740372	18758	3.468999863	13412.33301	evergreen
Aextoxicon_punctatum_4072517868__L__583-2233-1018-2635	Aextoxicon_punctatum_4072517868	4072517868	140.5930262	129.0555166	Aextoxicon punctatum	unknown	4.09	0.064014555	1.540290745	-36.7	-71.633333	Valdivian temperate forests	Temperate Broadleaf & Mixed Forests	10.62133312	436.099762	1326	82.49481201	10430	2.539666653	15548.75	evergreen
Aextoxicon_punctatum_1936691116__L__1912-3063-2387-3584	Aextoxicon_punctatum_1936691116	1936691116	139.8210891	129.0579355	Aextoxicon punctatum	unknown	3.84	0.157018505	1.898359082	-35.8167	-72.5	Valdivian temperate forests	Temperate Broadleaf & Mixed Forests	11.62483311	335.164978	883	95.85413361	7169	3.642666578	15882.41699	evergreen
Aextoxicon_punctatum_1936691116__L__1216-1688-1558-2469	Aextoxicon_punctatum_1936691116	1936691116	139.8210891	129.0579355	Aextoxicon punctatum	unknown	6.35	0.170601739	1.566510568	-35.8167	-72.5	Valdivian temperate forests	Temperate Broadleaf & Mixed Forests	11.62483311	335.164978	883	95.85413361	7169	3.642666578	15882.41699	evergreen
Aextoxicon_punctatum_1936691116__L__371-3561-764-4417	Aextoxicon_punctatum_1936691116	1936691116	139.8210891	129.0579355	Aextoxicon punctatum	unknown	8.3	0.160721142	1.414181204	-35.8167	-72.5	Valdivian temperate forests	Temperate Broadleaf & Mixed Forests	11.62483311	335.164978	883	95.85413361	7169	3.642666578	15882.41699	evergreen
Aextoxicon_punctatum_1936691116__L__1555-3090-1931-3523	Aextoxicon_punctatum_1936691116	1936691116	139.8210891	129.0579355	Aextoxicon punctatum	unknown	2.88	0.081545311	2.11887317	-35.8167	-72.5	Valdivian temperate forests	Temperate Broadleaf & Mixed Forests	11.62483311	335.164978	883	95.85413361	7169	3.642666578	15882.41699	evergreen
Aextoxicon_punctatum_2805015868__L__1594-1625-1880-2094	Aextoxicon_punctatum_2805015868	2805015868	82.53371554	91.60356447	Aextoxicon punctatum	unknown	11.17	0.27629325	1.440728377	-39.85361	-71.95444	Valdivian temperate forests	Temperate Broadleaf & Mixed Forests	9.414999962	389.0333862	1991	56.89740372	18758	3.468999863	13412.33301	evergreen
Afrobrunnichia_erecta_1839421277__L__1769-3072-2432-3741	Afrobrunnichia_erecta_1839421277	1839421277	140.6132291	129.0547278	Afrobrunnichia erecta	unknown	9.8	0.081085929	1.0600663	0.686419	24.221099	Eastern Congolian swamp forests	Tropical & Subtropical Moist Broadleaf Forests	25.14183235	52.81704712	1826	30.04017067	13245	1.037666678	15414	NA
Afrobrunnichia_erecta_1839421277__L__2419-3270-2845-3992	Afrobrunnichia_erecta_1839421277	1839421277	140.6132291	129.0547278	Afrobrunnichia erecta	unknown	7.61	0.141699746	1.167595602	0.686419	24.221099	Eastern Congolian swamp forests	Tropical & Subtropical Moist Broadleaf Forests	25.14183235	52.81704712	1826	30.04017067	13245	1.037666678	15414	NA
Afrobrunnichia_erecta_1839421277__L__2578-2473-2791-2857	Afrobrunnichia_erecta_1839421277	1839421277	140.6132291	129.0547278	Afrobrunnichia erecta	unknown	1.72	0.060762446	2.060675096	0.686419	24.221099	Eastern Congolian swamp forests	Tropical & Subtropical Moist Broadleaf Forests	25.14183235	52.81704712	1826	30.04017067	13245	1.037666678	15414	NA
Afrobrunnichia_erecta_1839421277__L__2697-2627-3142-3480	Afrobrunnichia_erecta_1839421277	1839421277	140.6132291	129.0547278	Afrobrunnichia erecta	unknown	8.25	0.078551365	1.132129171	0.686419	24.221099	Eastern Congolian swamp forests	Tropical & Subtropical Moist Broadleaf Forests	25.14183235	52.81704712	1826	30.04017067	13245	1.037666678	15414	NA
Afrobrunnichia_erecta_1840140130__L__1405-2304-2448-2942	Afrobrunnichia_erecta_1840140130	1840140130	132.0983568	129.0492565	Afrobrunnichia erecta	unknown	14.2	0.112537878	1.203013905	5.074166	-8.562222	Western Guinean lowland forests	Tropical & Subtropical Moist Broadleaf Forests	25.15533257	77.10668945	3316	48.57770157	22322	1.68933332	15922.66699	NA
Afrobrunnichia_erecta_1840140130__L__165-77-1126-800	Afrobrunnichia_erecta_1840140130	1840140130	132.0983568	129.0492565	Afrobrunnichia erecta	unknown	13.49	0.132206408	1.226818256	5.074166	-8.562222	Western Guinean lowland forests	Tropical & Subtropical Moist Broadleaf Forests	25.15533257	77.10668945	3316	48.57770157	22322	1.68933332	15922.66699	NA
Afrobrunnichia_erecta_1840140130__L__235-1750-1033-3061	Afrobrunnichia_erecta_1840140130	1840140130	132.0983568	129.0492565	Afrobrunnichia erecta	unknown	28.32	0.151402338	0.924155758	5.074166	-8.562222	Western Guinean lowland forests	Tropical & Subtropical Moist Broadleaf Forests	25.15533257	77.10668945	3316	48.57770157	22322	1.68933332	15922.66699	NA
Afrobrunnichia_erecta_1840140130__L__2547-4318-3590-4787	Afrobrunnichia_erecta_1840140130	1840140130	132.0983568	129.0492565	Afrobrunnichia erecta	unknown	11.61	0.086312612	1.2992086	5.074166	-8.562222	Western Guinean lowland forests	Tropical & Subtropical Moist Broadleaf Forests	25.15533257	77.10668945	3316	48.57770157	22322	1.68933332	15922.66699	NA
Afrobrunnichia_erecta_2516082866__L__419-2538-644-3068	Afrobrunnichia_erecta_2516082866	2516082866	98.67973313	90.07256594	Afrobrunnichia erecta	unknown	5.82	0.105799906	1.976014992	-1.16278	10.33722	Atlantic Equatorial coastal forests	Tropical & Subtropical Moist Broadleaf Forests	25.16033363	124.0912857	2073	71.08792877	18401	1.028333306	11967.66699	NA
Afrobrunnichia_erecta_2516082866__L__906-1968-1128-2407	Afrobrunnichia_erecta_2516082866	2516082866	98.67973313	90.07256594	Afrobrunnichia erecta	unknown	4.51	0.129775873	2.178188077	-1.16278	10.33722	Atlantic Equatorial coastal forests	Tropical & Subtropical Moist Broadleaf Forests	25.16033363	124.0912857	2073	71.08792877	18401	1.028333306	11967.66699	NA
Afrobrunnichia_erecta_2517835455__L__1297-463-1491-878	Afrobrunnichia_erecta_2517835455	2517835455	0	90.35903336	Afrobrunnichia erecta	unknown	2.71	0.07825524	2.101522517	0.4325	9.97544	Atlantic Equatorial coastal forests	Tropical & Subtropical Moist Broadleaf Forests	25.94683266	105.2928467	2548	69.78762054	21433	1.401333332	12992.25	NA
Afrobrunnichia_erecta_4093667861__L__1037-3598-1780-4083	Afrobrunnichia_erecta_4093667861	4093667861	133.5383474	129.059175	Afrobrunnichia erecta	unknown	11.07	0.127304256	1.485835681	0.53	9.32	Central African mangroves	Mangroves	25.90075684	101.1670609	2887	70.00478363	22899	2.096212149	14201.25	NA
Afrobrunnichia_erecta_4093667861__L__104-3195-1040-4529	Afrobrunnichia_erecta_4093667861	4093667861	133.5383474	129.059175	Afrobrunnichia erecta	unknown	33.72	0.181122305	0.970917042	0.53	9.32	Central African mangroves	Mangroves	25.90075684	101.1670609	2887	70.00478363	22899	2.096212149	14201.25	NA
Afrobrunnichia_erecta_4093667861__L__1733-3709-2287-4188	Afrobrunnichia_erecta_4093667861	4093667861	133.5383474	129.059175	Afrobrunnichia erecta	unknown	6.66	0.118403355	1.804130792	0.53	9.32	Central African mangroves	Mangroves	25.90075684	101.1670609	2887	70.00478363	22899	2.096212149	14201.25	NA
Afrobrunnichia_erecta_4093667861__L__2106-2528-2528-3324	Afrobrunnichia_erecta_4093667861	4093667861	133.5383474	129.059175	Afrobrunnichia erecta	unknown	9.62	0.144043898	1.567697612	0.53	9.32	Central African mangroves	Mangroves	25.90075684	101.1670609	2887	70.00478363	22899	2.096212149	14201.25	NA
Afrobrunnichia_erecta_4093667861__L__740-2856-1668-3328	Afrobrunnichia_erecta_4093667861	4093667861	133.5383474	129.059175	Afrobrunnichia erecta	unknown	12.11	0.100468578	1.435734419	0.53	9.32	Central African mangroves	Mangroves	25.90075684	101.1670609	2887	70.00478363	22899	2.096212149	14201.25	NA
Afrocayratia_debilis_1840448698__L__1270-1635-2234-2159	Afrocayratia_debilis_1840448698	1840448698	123.4727167	129.0556217	Afrocayratia debilis	unknown	13.29	0.112514281	0.702517406	0.634999	9.589999	NA	NA	26.13666725	101.2012711	2804	69.59457397	0	1.934999943	13751.25	NA
Afrocayratia_debilis_1840448698__L__1769-1332-2293-1802	Afrocayratia_debilis_1840448698	1840448698	123.4727167	129.0556217	Afrocayratia debilis	unknown	4.29	0.065295864	1.082044061	0.634999	9.589999	NA	NA	26.13666725	101.2012711	2804	69.59457397	0	1.934999943	13751.25	NA
Afrocayratia_debilis_1840448698__L__578-3466-1722-4079	Afrocayratia_debilis_1840448698	1840448698	123.4727167	129.0556217	Afrocayratia debilis	unknown	21.13	0.041296731	0.588480428	0.634999	9.589999	NA	NA	26.13666725	101.2012711	2804	69.59457397	0	1.934999943	13751.25	NA
Afrocayratia_debilis_3750304879__L__1230-2209-1712-3050	Afrocayratia_debilis_3750304879	3750304879	92.82991933	97.76961293	Afrocayratia debilis	unknown	24.42	0.118984925	0.792327381	0.28285	6.486233	NA	NA	23.47166634	81.08139038	2537	64.66433716	19645	2.521111012	15528.41699	NA
Afrocayratia_debilis_3750304879__L__482-2957-1237-3319	Afrocayratia_debilis_3750304879	3750304879	92.82991933	97.76961293	Afrocayratia debilis	unknown	15.9	0.091406752	0.933447303	0.28285	6.486233	NA	NA	23.47166634	81.08139038	2537	64.66433716	19645	2.521111012	15528.41699	NA
Afrocayratia_debilis_3750304879__L__642-1656-1383-2557	Afrocayratia_debilis_3750304879	3750304879	92.82991933	97.76961293	Afrocayratia debilis	unknown	29.63	0.242079334	0.735905444	0.28285	6.486233	NA	NA	23.47166634	81.08139038	2537	64.66433716	19645	2.521111012	15528.41699	NA
Afrocayratia_debilis_3750304879__L__990-1349-1729-1690	Afrocayratia_debilis_3750304879	3750304879	92.82991933	97.76961293	Afrocayratia debilis	unknown	15.11	0.065525884	0.951797328	0.28285	6.486233	NA	NA	23.47166634	81.08139038	2537	64.66433716	19645	2.521111012	15528.41699	NA
Afrocayratia_debilis_3820364899__L__1244-924-1878-1522	Afrocayratia_debilis_3820364899	3820364899	92.39921881	98.29795686	Afrocayratia debilis	unknown	9.19	0.087254609	1.118283455	0.28534	6.6255	Sao Tome, Principe and Annobon moist lowland forests	Tropical & Subtropical Moist Broadleaf Forests	21.41683388	82.8276825	2850	60.78455353	29137	2.731333256	15156.91699	NA
Afrocayratia_debilis_3820364899__L__1334-1503-1482-1656	Afrocayratia_debilis_3820364899	3820364899	92.39921881	98.29795686	Afrocayratia debilis	unknown	0.81	0.063106074	2.828115537	0.28534	6.6255	Sao Tome, Principe and Annobon moist lowland forests	Tropical & Subtropical Moist Broadleaf Forests	21.41683388	82.8276825	2850	60.78455353	29137	2.731333256	15156.91699	NA
Afrocayratia_debilis_3820364899__L__1842-866-2265-1482	Afrocayratia_debilis_3820364899	3820364899	92.39921881	98.29795686	Afrocayratia debilis	unknown	13.01	0.108765807	0.979229521	0.28534	6.6255	Sao Tome, Principe and Annobon moist lowland forests	Tropical & Subtropical Moist Broadleaf Forests	21.41683388	82.8276825	2850	60.78455353	29137	2.731333256	15156.91699	NA
Afrocayratia_debilis_3820364899__L__1905-1624-2346-1988	Afrocayratia_debilis_3820364899	3820364899	92.39921881	98.29795686	Afrocayratia debilis	unknown	8.86	0.068448147	1.134014854	0.28534	6.6255	Sao Tome, Principe and Annobon moist lowland forests	Tropical & Subtropical Moist Broadleaf Forests	21.41683388	82.8276825	2850	60.78455353	29137	2.731333256	15156.91699	NA
Afrocayratia_debilis_3820364899__L__1908-1349-2444-1640	Afrocayratia_debilis_3820364899	3820364899	92.39921881	98.29795686	Afrocayratia debilis	unknown	8.77	0.089245465	1.138446379	0.28534	6.6255	Sao Tome, Principe and Annobon moist lowland forests	Tropical & Subtropical Moist Broadleaf Forests	21.41683388	82.8276825	2850	60.78455353	29137	2.731333256	15156.91699	NA
Afrocayratia_triternata_2516042764__L__1129-342-1336-524	Afrocayratia_triternata_2516042764	2516042764	0	90.46108922	Afrocayratia triternata	unknown	0.62	0.074155684	3.543078621	-19.63278	47.73167	Madagascar subhumid forests	Tropical & Subtropical Moist Broadleaf Forests	16.66116714	266.4773254	1449	85.02090454	11106	1.883666635	17344	NA
Afrocayratia_triternata_437872318__L__1375-3389-1552-3654	Afrocayratia_triternata_437872318	437872318	0	110.1201859	Afrocayratia triternata	unknown	1.52	0.060917114	2.164515251	-12.32278	49.335	Madagascar dry deciduous forests	Tropical & Subtropical Dry Broadleaf Forests	25.49742126	118.4625397	1116	115.684288	5338	3.821825504	21295.91602	NA
Afrocayratia_triternata_439562197__L__1524-1788-2293-2426	Afrocayratia_triternata_439562197	439562197	0	110.9698872	Afrocayratia triternata	unknown	7.19	0.081602184	1.494699139	-18.05	44.51667	Madagascar dry deciduous forests	Tropical & Subtropical Dry Broadleaf Forests	24.82600021	163.1462708	1346	115.4762497	6612	2.029000044	21385.83398	NA
Afrostyrax_kamerunensis_1455712883__L__1779-233-2415-1701	Afrostyrax_kamerunensis_1455712883	1455712883	0	129.0556067	Afrostyrax kamerunensis	unknown	28.84	0.153805276	1.426960313	-0.77	10.50944	Atlantic Equatorial coastal forests	Tropical & Subtropical Moist Broadleaf Forests	26.15800095	115.1216507	2027	71.07681274	18493	0.866999984	11975.08301	NA
Afrostyrax_kamerunensis_1455712883__L__2016-1343-3464-2474	Afrostyrax_kamerunensis_1455712883	1455712883	0	129.0556067	Afrostyrax kamerunensis	unknown	62.4	0.271200926	1.062599407	-0.77	10.50944	Atlantic Equatorial coastal forests	Tropical & Subtropical Moist Broadleaf Forests	26.15800095	115.1216507	2027	71.07681274	18493	0.866999984	11975.08301	NA
Afrostyrax_kamerunensis_1455712883__L__2119-2582-3163-3252	Afrostyrax_kamerunensis_1455712883	1455712883	0	129.0556067	Afrostyrax kamerunensis	unknown	24.85	0.186288928	1.510481464	-0.77	10.50944	Atlantic Equatorial coastal forests	Tropical & Subtropical Moist Broadleaf Forests	26.15800095	115.1216507	2027	71.07681274	18493	0.866999984	11975.08301	NA
Afrostyrax_kamerunensis_1455712883__L__484-929-1983-2065	Afrostyrax_kamerunensis_1455712883	1455712883	0	129.0556067	Afrostyrax kamerunensis	unknown	40.32	0.190590307	1.255513082	-0.77	10.50944	Atlantic Equatorial coastal forests	Tropical & Subtropical Moist Broadleaf Forests	26.15800095	115.1216507	2027	71.07681274	18493	0.866999984	11975.08301	NA
Afrostyrax_kamerunensis_1839391698__L__1436-2335-2114-4150	Afrostyrax_kamerunensis_1839391698	1839391698	0	129.0542019	Afrostyrax kamerunensis	unknown	42.97	0.180728773	0.868477968	2.336116	9.946749	Atlantic Equatorial coastal forests	Tropical & Subtropical Moist Broadleaf Forests	25.54333305	80.04732513	2463	60.77881622	19672	1.664000034	14413	NA
Afrostyrax_kamerunensis_1839391698__L__1752-4565-2538-5955	Afrostyrax_kamerunensis_1839391698	1839391698	0	129.0542019	Afrostyrax kamerunensis	unknown	22.13	0.178388061	1.119038608	2.336116	9.946749	Atlantic Equatorial coastal forests	Tropical & Subtropical Moist Broadleaf Forests	25.54333305	80.04732513	2463	60.77881622	19672	1.664000034	14413	NA
Afrostyrax_kamerunensis_1839391698__L__1958-4536-2939-5092	Afrostyrax_kamerunensis_1839391698	1839391698	0	129.0542019	Afrostyrax kamerunensis	unknown	12.59	0.163458631	1.38809165	2.336116	9.946749	Atlantic Equatorial coastal forests	Tropical & Subtropical Moist Broadleaf Forests	25.54333305	80.04732513	2463	60.77881622	19672	1.664000034	14413	NA
Afrostyrax_kamerunensis_1839391698__L__55-1475-1553-2369	Afrostyrax_kamerunensis_1839391698	1839391698	0	129.0542019	Afrostyrax kamerunensis	unknown	38.4	0.196180965	0.906595258	2.336116	9.946749	Atlantic Equatorial coastal forests	Tropical & Subtropical Moist Broadleaf Forests	25.54333305	80.04732513	2463	60.77881622	19672	1.664000034	14413	NA
Afrostyrax_kamerunensis_1839820051__L__176-5156-1783-5756	Afrostyrax_kamerunensis_1839820051	1839820051	128.4840376	129.06066	Afrostyrax kamerunensis	unknown	33.53	0.155076531	1.300353919	0.86828	24.456547	Northeastern Congolian lowland forests	Tropical & Subtropical Moist Broadleaf Forests	24.47283363	51.46059799	1772	30.90224266	13035	1.061333299	15540.91699	NA
Afrostyrax_kamerunensis_1839820051__L__1860-3385-3620-4768	Afrostyrax_kamerunensis_1839820051	1839820051	128.4840376	129.06066	Afrostyrax kamerunensis	unknown	60.72	0.167652415	1.03644069	0.86828	24.456547	Northeastern Congolian lowland forests	Tropical & Subtropical Moist Broadleaf Forests	24.47283363	51.46059799	1772	30.90224266	13035	1.061333299	15540.91699	NA
Afrostyrax_kamerunensis_1839820051__L__213-4093-1858-5076	Afrostyrax_kamerunensis_1839820051	1839820051	128.4840376	129.06066	Afrostyrax kamerunensis	unknown	40.1	0.187117645	1.21443993	0.86828	24.456547	Northeastern Congolian lowland forests	Tropical & Subtropical Moist Broadleaf Forests	24.47283363	51.46059799	1772	30.90224266	13035	1.061333299	15540.91699	NA
Afrostyrax_kamerunensis_1839820051__L__35-2169-1287-3337	Afrostyrax_kamerunensis_1839820051	1839820051	128.4840376	129.06066	Afrostyrax kamerunensis	unknown	46.43	0.164183999	1.148312497	0.86828	24.456547	Northeastern Congolian lowland forests	Tropical & Subtropical Moist Broadleaf Forests	24.47283363	51.46059799	1772	30.90224266	13035	1.061333299	15540.91699	NA
Afrostyrax_kamerunensis_1839820051__L__355-3295-1871-4434	Afrostyrax_kamerunensis_1839820051	1839820051	128.4840376	129.06066	Afrostyrax kamerunensis	unknown	49.43	0.146850633	1.121173373	0.86828	24.456547	Northeastern Congolian lowland forests	Tropical & Subtropical Moist Broadleaf Forests	24.47283363	51.46059799	1772	30.90224266	13035	1.061333299	15540.91699	NA
Afrostyrax_kamerunensis_1839820051__L__406-850-1717-2686	Afrostyrax_kamerunensis_1839820051	1839820051	128.4840376	129.06066	Afrostyrax kamerunensis	unknown	59.65	0.270174495	1.043503709	0.86828	24.456547	Northeastern Congolian lowland forests	Tropical & Subtropical Moist Broadleaf Forests	24.47283363	51.46059799	1772	30.90224266	13035	1.061333299	15540.91699	NA
Afrostyrax_kamerunensis_1840053088__L__1683-1969-2360-3223	Afrostyrax_kamerunensis_1840053088	1840053088	139.4812693	129.0544799	Afrostyrax kamerunensis	unknown	21.96	0.118241127	1.295315874	-1.020277	11.140833	Atlantic Equatorial coastal forests	Tropical & Subtropical Moist Broadleaf Forests	24.60266685	114.8456116	2064	73.05805969	19154	0.959333301	11810.83301	NA
Afrostyrax_kamerunensis_1840053088__L__1812-2849-3187-3592	Afrostyrax_kamerunensis_1840053088	1840053088	139.4812693	129.0544799	Afrostyrax kamerunensis	unknown	27.81	0.163802061	1.1835714	-1.020277	11.140833	Atlantic Equatorial coastal forests	Tropical & Subtropical Moist Broadleaf Forests	24.60266685	114.8456116	2064	73.05805969	19154	0.959333301	11810.83301	NA
Afrostyrax_kamerunensis_1840053088__L__1846-3600-3394-4364	Afrostyrax_kamerunensis_1840053088	1840053088	139.4812693	129.0544799	Afrostyrax kamerunensis	unknown	30.69	0.136971604	1.139846654	-1.020277	11.140833	Atlantic Equatorial coastal forests	Tropical & Subtropical Moist Broadleaf Forests	24.60266685	114.8456116	2064	73.05805969	19154	0.959333301	11810.83301	NA
Afrostyrax_kamerunensis_1840053088__L__1890-4231-3498-5511	Afrostyrax_kamerunensis_1840053088	1840053088	139.4812693	129.0544799	Afrostyrax kamerunensis	unknown	48.41	0.18137361	0.957710036	-1.020277	11.140833	Atlantic Equatorial coastal forests	Tropical & Subtropical Moist Broadleaf Forests	24.60266685	114.8456116	2064	73.05805969	19154	0.959333301	11810.83301	NA
Afrostyrax_kamerunensis_1840053088__L__32-3576-1824-4405	Afrostyrax_kamerunensis_1840053088	1840053088	139.4812693	129.0544799	Afrostyrax kamerunensis	unknown	44.94	0.279239531	0.985311174	-1.020277	11.140833	Atlantic Equatorial coastal forests	Tropical & Subtropical Moist Broadleaf Forests	24.60266685	114.8456116	2064	73.05805969	19154	0.959333301	11810.83301	NA
Afrostyrax_kamerunensis_2516201540__L__1186-1721-2011-2294	Afrostyrax_kamerunensis_2516201540	2516201540	91.79564399	90.48023642	Afrostyrax kamerunensis	unknown	22.97	0.154829465	1.464724627	-1.05611	11.09556	Atlantic Equatorial coastal forests	Tropical & Subtropical Moist Broadleaf Forests	24.20183372	115.9525452	2094	72.59191132	20275	1.002666712	11791.16699	NA
Afrostyrax_kamerunensis_2516201540__L__378-54-1116-598	Afrostyrax_kamerunensis_2516201540	2516201540	91.79564399	90.48023642	Afrostyrax kamerunensis	unknown	20.59	0.142037293	1.527224067	-1.05611	11.09556	Atlantic Equatorial coastal forests	Tropical & Subtropical Moist Broadleaf Forests	24.20183372	115.9525452	2094	72.59191132	20275	1.002666712	11791.16699	NA
Afrostyrax_kamerunensis_2517588143__L__1008-39-1929-864	Afrostyrax_kamerunensis_2517588143	2517588143	0	90.16796251	Afrostyrax kamerunensis	unknown	40.35	0.134920705	1.135616984	0.33628	9.99475	Atlantic Equatorial coastal forests	Tropical & Subtropical Moist Broadleaf Forests	26.04899979	103.3138199	2518	70.40761566	20778	1.536666632	12948.66699	NA
Afrostyrax_kamerunensis_2517588143__L__211-208-1022-743	Afrostyrax_kamerunensis_2517588143	2517588143	0	90.16796251	Afrostyrax kamerunensis	unknown	20.55	0.142026593	1.469501363	0.33628	9.99475	Atlantic Equatorial coastal forests	Tropical & Subtropical Moist Broadleaf Forests	26.04899979	103.3138199	2518	70.40761566	20778	1.536666632	12948.66699	NA
Afrostyrax_kamerunensis_2517588143__L__72-1389-730-2274	Afrostyrax_kamerunensis_2517588143	2517588143	0	90.16796251	Afrostyrax kamerunensis	unknown	43.88	0.163747995	1.099811515	0.33628	9.99475	Atlantic Equatorial coastal forests	Tropical & Subtropical Moist Broadleaf Forests	26.04899979	103.3138199	2518	70.40761566	20778	1.536666632	12948.66699	NA
Afrostyrax_kamerunensis_2517588143__L__938-826-2015-1334	Afrostyrax_kamerunensis_2517588143	2517588143	0	90.16796251	Afrostyrax kamerunensis	unknown	35.09	0.194003005	1.197854488	0.33628	9.99475	Atlantic Equatorial coastal forests	Tropical & Subtropical Moist Broadleaf Forests	26.04899979	103.3138199	2518	70.40761566	20778	1.536666632	12948.66699	NA
Afrostyrax_kamerunensis_4067853330__L__1404-669-2053-1457	Afrostyrax_kamerunensis_4067853330	4067853330	0	129.0556067	Afrostyrax kamerunensis	unknown	10.17	0.127086454	1.741383315	0.3338	10.36336	Atlantic Equatorial coastal forests	Tropical & Subtropical Moist Broadleaf Forests	25.08433342	111.201149	2340	69.53356934	20466	1.191333294	12587.08301	NA
Afrostyrax_kamerunensis_4067853330__L__2021-1074-3206-1709	Afrostyrax_kamerunensis_4067853330	4067853330	0	129.0556067	Afrostyrax kamerunensis	unknown	22.25	0.118530755	1.291251733	0.3338	10.36336	Atlantic Equatorial coastal forests	Tropical & Subtropical Moist Broadleaf Forests	25.08433342	111.201149	2340	69.53356934	20466	1.191333294	12587.08301	NA
Afrostyrax_kamerunensis_4067853330__L__908-1850-2389-2554	Afrostyrax_kamerunensis_4067853330	4067853330	0	129.0556067	Afrostyrax kamerunensis	unknown	26.38	0.154971958	1.209940497	0.3338	10.36336	Atlantic Equatorial coastal forests	Tropical & Subtropical Moist Broadleaf Forests	25.08433342	111.201149	2340	69.53356934	20466	1.191333294	12587.08301	NA
Afrostyrax_lepidophyllus_4906905091__L__1307-754-1970-2150	Afrostyrax_lepidophyllus_4906905091	4906905091	0	89.77425615	Afrostyrax lepidophyllus	unknown	65.16	0.280474133	1.212107437	3.1244	13.8932	Northwestern Congolian lowland forests	Tropical & Subtropical Moist Broadleaf Forests	23.56316757	65.74765015	1630	54.75832367	12539	1.074666739	14646.5	evergreen
Afrostyrax_lepidophyllus_1839820200__L__160-160-1907-2001	Afrostyrax_lepidophyllus_1839820200	1839820200	139.5187765	129.06066	Afrostyrax lepidophyllus	unknown	76.2	0.216927733	1.276583751	0.82693	24.523027	Northeastern Congolian lowland forests	Tropical & Subtropical Moist Broadleaf Forests	24.28300095	51.60102844	1774	30.75775337	12977	1.065999985	15493.75	evergreen
Afrostyrax_lepidophyllus_4906911434__L__899-34-1609-1295	Afrostyrax_lepidophyllus_4906911434	4906911434	86.92255946	89.77425615	Afrostyrax lepidophyllus	unknown	63.42	0.218585372	1.04296567	3.0497	14.1132	Northwestern Congolian lowland forests	Tropical & Subtropical Moist Broadleaf Forests	23.67000008	65.90135956	1622	53.58729172	12368	1.100333333	14833.08301	evergreen
Afrostyrax_lepidophyllus_4906911434__L__205-809-1482-1346	Afrostyrax_lepidophyllus_4906911434	4906911434	86.92255946	89.77425615	Afrostyrax lepidophyllus	unknown	44.12	0.209937302	1.198035464	3.0497	14.1132	Northwestern Congolian lowland forests	Tropical & Subtropical Moist Broadleaf Forests	23.67000008	65.90135956	1622	53.58729172	12368	1.100333333	14833.08301	evergreen
Afrostyrax_lepidophyllus_1839409254__L__1803-998-3435-4114	Afrostyrax_lepidophyllus_1839409254	1839409254	130.8309119	129.0544799	Afrostyrax lepidophyllus	unknown	123.69	0.246730871	1.17400783	4.055722	9.128138	Mount Cameroon and Bioko montane forests	Tropical & Subtropical Moist Broadleaf Forests	22.53416634	95.26862335	2852	58.47100449	25791	3.069333315	13634.33301	evergreen
Afrostyrax_lepidophyllus_4906905091__L__978-408-1686-1269	Afrostyrax_lepidophyllus_4906905091	4906905091	0	89.77425615	Afrostyrax lepidophyllus	unknown	35.62	0.186724517	1.526633581	3.1244	13.8932	Northwestern Congolian lowland forests	Tropical & Subtropical Moist Broadleaf Forests	23.56316757	65.74765015	1630	54.75832367	12539	1.074666739	14646.5	evergreen
Afrostyrax_lepidophyllus_1839402205__L__201-13-1331-2838	Afrostyrax_lepidophyllus_1839402205	1839402205	140.0909829	129.0643762	Afrostyrax lepidophyllus	unknown	89.57	0.210789057	1.068415585	2.768033	10.536383	Atlantic Equatorial coastal forests	Tropical & Subtropical Moist Broadleaf Forests	23.86883354	87.14790344	2190	59.12994766	17853	1.282333374	13832	evergreen
Afrostyrax_lepidophyllus_1839402205__L__844-2415-3400-3355	Afrostyrax_lepidophyllus_1839402205	1839402205	140.0909829	129.0643762	Afrostyrax lepidophyllus	unknown	66.16	0.185593672	1.199496095	2.768033	10.536383	Atlantic Equatorial coastal forests	Tropical & Subtropical Moist Broadleaf Forests	23.86883354	87.14790344	2190	59.12994766	17853	1.282333374	13832	evergreen
Afrostyrax_lepidophyllus_1839820200__L__1877-256-3704-1585	Afrostyrax_lepidophyllus_1839820200	1839820200	139.5187765	129.06066	Afrostyrax lepidophyllus	unknown	55.44	0.217990821	1.441503299	0.82693	24.523027	Northeastern Congolian lowland forests	Tropical & Subtropical Moist Broadleaf Forests	24.28300095	51.60102844	1774	30.75775337	12977	1.065999985	15493.75	evergreen
Afrostyrax_lepidophyllus_1839820613__L__2090-2555-3636-3456	Afrostyrax_lepidophyllus_1839820613	1839820613	120.4086238	129.0602593	Afrostyrax lepidophyllus	unknown	33.94	0.167959302	1.434194459	0.869177	24.470186	Northeastern Congolian lowland forests	Tropical & Subtropical Moist Broadleaf Forests	24.32966614	50.76161575	1777	30.84787941	13096	1.068666697	15514.91699	evergreen
Afrostyrax_lepidophyllus_4906911434__L__565-1300-1680-1806	Afrostyrax_lepidophyllus_4906911434	4906911434	86.92255946	89.77425615	Afrostyrax lepidophyllus	unknown	43.28	0.178967914	1.206865038	3.0497	14.1132	Northwestern Congolian lowland forests	Tropical & Subtropical Moist Broadleaf Forests	23.67000008	65.90135956	1622	53.58729172	12368	1.100333333	14833.08301	evergreen
Afrostyrax_lepidophyllus_1839820200__L__1861-3908-3094-5551	Afrostyrax_lepidophyllus_1839820200	1839820200	139.5187765	129.06066	Afrostyrax lepidophyllus	unknown	53.5	0.253409182	1.461251488	0.82693	24.523027	Northeastern Congolian lowland forests	Tropical & Subtropical Moist Broadleaf Forests	24.28300095	51.60102844	1774	30.75775337	12977	1.065999985	15493.75	evergreen
Afrostyrax_lepidophyllus_1839820200__L__1916-909-3521-3294	Afrostyrax_lepidophyllus_1839820200	1839820200	139.5187765	129.06066	Afrostyrax lepidophyllus	unknown	93.13	0.216097271	1.182398535	0.82693	24.523027	Northeastern Congolian lowland forests	Tropical & Subtropical Moist Broadleaf Forests	24.28300095	51.60102844	1774	30.75775337	12977	1.065999985	15493.75	evergreen
Afrostyrax_lepidophyllus_1839820407__L__400-1062-2079-2473	Afrostyrax_lepidophyllus_1839820407	1839820407	0	129.0653277	Afrostyrax lepidophyllus	unknown	72.94	0.260453161	1.497092309	0.814425	24.485552	Northeastern Congolian lowland forests	Tropical & Subtropical Moist Broadleaf Forests	24.31166649	52.56047058	1787	30.75147438	13191	1.066666722	15466.66699	evergreen
Agdestis_clematidea_4403939371__L__1879-2328-2197-2596	Agdestis_clematidea_4403939371	4403939371	127.4941795	129.0513799	Agdestis clematidea	unknown	1.83	0.070591458	1.73986897	18.6872	-95.1751	Sierra de los Tuxtlas	Tropical & Subtropical Moist Broadleaf Forests	25.2185421	228.5765686	2360	73.51450348	13810	3.892499924	16467.08398	NA
Agdestis_clematidea_4403939371__L__2100-1182-2874-1922	Agdestis_clematidea_4403939371	4403939371	127.4941795	129.0513799	Agdestis clematidea	unknown	16.34	0.094448191	0.7538945	18.6872	-95.1751	Sierra de los Tuxtlas	Tropical & Subtropical Moist Broadleaf Forests	25.2185421	228.5765686	2360	73.51450348	13810	3.892499924	16467.08398	NA
Agdestis_clematidea_4403939371__L__590-1372-900-1785	Agdestis_clematidea_4403939371	4403939371	127.4941795	129.0513799	Agdestis clematidea	unknown	2.72	0.050222875	1.495434989	18.6872	-95.1751	Sierra de los Tuxtlas	Tropical & Subtropical Moist Broadleaf Forests	25.2185421	228.5765686	2360	73.51450348	13810	3.892499924	16467.08398	NA
Agonandra_macrocarpa_1847921781__L__1194-971-1361-1322	Agonandra_macrocarpa_1847921781	1847921781	0	92.19267461	Agonandra macrocarpa	unknown	3.32	0.055308294	1.491767254	10.5	-85.25	Central American dry forests	Tropical & Subtropical Dry Broadleaf Forests	27.32283401	79.98259735	1966	79.2572403	10081	3.029999971	19984.25	NA
Agonandra_macrocarpa_1847921781__L__458-1782-834-1974	Agonandra_macrocarpa_1847921781	1847921781	0	92.19267461	Agonandra macrocarpa	unknown	3.59	0.078966251	1.447870563	10.5	-85.25	Central American dry forests	Tropical & Subtropical Dry Broadleaf Forests	27.32283401	79.98259735	1966	79.2572403	10081	3.029999971	19984.25	NA
Agonandra_macrocarpa_1847921781__L__611-1808-858-2269	Agonandra_macrocarpa_1847921781	1847921781	0	92.19267461	Agonandra macrocarpa	unknown	6.24	0.135910626	1.172236674	10.5	-85.25	Central American dry forests	Tropical & Subtropical Dry Broadleaf Forests	27.32283401	79.98259735	1966	79.2572403	10081	3.029999971	19984.25	NA
Agonandra_macrocarpa_1847921781__L__737-996-953-1452	Agonandra_macrocarpa_1847921781	1847921781	0	92.19267461	Agonandra macrocarpa	unknown	5.85	0.160151803	1.201495855	10.5	-85.25	Central American dry forests	Tropical & Subtropical Dry Broadleaf Forests	27.32283401	79.98259735	1966	79.2572403	10081	3.029999971	19984.25	NA
Agonandra_macrocarpa_1847921781__L__974-2497-1457-2751	Agonandra_macrocarpa_1847921781	1847921781	0	92.19267461	Agonandra macrocarpa	unknown	7.79	0.092675517	1.076982159	10.5	-85.25	Central American dry forests	Tropical & Subtropical Dry Broadleaf Forests	27.32283401	79.98259735	1966	79.2572403	10081	3.029999971	19984.25	NA
Agonandra_macrocarpa_1847933727__L__1153-188-1385-535	Agonandra_macrocarpa_1847933727	1847933727	0	92.19267461	Agonandra macrocarpa	unknown	4.12	0.123673104	2.037767328	10	-84.8333	Southern Mesoamerican Pacific mangroves	Mangroves	26.95486069	77.9981308	1873	87.78872681	9382	3.432638884	20488.08398	NA
Agonandra_macrocarpa_1847933727__L__1276-49-1610-368	Agonandra_macrocarpa_1847933727	1847933727	0	92.19267461	Agonandra macrocarpa	unknown	5.85	0.169433194	1.782345075	10	-84.8333	Southern Mesoamerican Pacific mangroves	Mangroves	26.95486069	77.9981308	1873	87.78872681	9382	3.432638884	20488.08398	NA
Agonandra_macrocarpa_1847933727__L__1615-260-1899-504	Agonandra_macrocarpa_1847933727	1847933727	0	92.19267461	Agonandra macrocarpa	unknown	3.59	0.108468488	2.147826775	10	-84.8333	Southern Mesoamerican Pacific mangroves	Mangroves	26.95486069	77.9981308	1873	87.78872681	9382	3.432638884	20488.08398	NA
Agonandra_macrocarpa_1847933727__L__1622-1178-2065-1446	Agonandra_macrocarpa_1847933727	1847933727	0	92.19267461	Agonandra macrocarpa	unknown	7.28	0.097017165	1.639498956	10	-84.8333	Southern Mesoamerican Pacific mangroves	Mangroves	26.95486069	77.9981308	1873	87.78872681	9382	3.432638884	20488.08398	NA
Agonandra_macrocarpa_1847933727__L__833-1773-1117-1931	Agonandra_macrocarpa_1847933727	1847933727	0	92.19267461	Agonandra macrocarpa	unknown	2.21	0.113244426	2.585160329	10	-84.8333	Southern Mesoamerican Pacific mangroves	Mangroves	26.95486069	77.9981308	1873	87.78872681	9382	3.432638884	20488.08398	NA
Agonandra_macrocarpa_1847933727__L__88-1065-377-1603	Agonandra_macrocarpa_1847933727	1847933727	0	92.19267461	Agonandra macrocarpa	unknown	9.37	0.092675517	1.488815246	10	-84.8333	Southern Mesoamerican Pacific mangroves	Mangroves	26.95486069	77.9981308	1873	87.78872681	9382	3.432638884	20488.08398	NA
Agonandra_macrocarpa_1847933727__L__958-1371-1137-1647	Agonandra_macrocarpa_1847933727	1847933727	0	92.19267461	Agonandra macrocarpa	unknown	2.38	0.151079121	2.513002576	10	-84.8333	Southern Mesoamerican Pacific mangroves	Mangroves	26.95486069	77.9981308	1873	87.78872681	9382	3.432638884	20488.08398	NA
Ailanthus_triphysa_1929847815__L__2419-1706-3687-2234	Ailanthus_triphysa_1929847815	1929847815	140.0213672	129.0460665	Ailanthus triphysa	unknown	18.57	0.086883347	0.792257221	14.508489	120.591756	Luzon rain forests	Tropical & Subtropical Moist Broadleaf Forests	26.87678528	105.5429688	2672	110.1571808	15951	2.760118961	16026	evergreen
Ailanthus_triphysa_1929847815__L__2545-306-3158-745	Ailanthus_triphysa_1929847815	1929847815	140.0213672	129.0460665	Ailanthus triphysa	unknown	5.33	0.057134137	1.276269997	14.508489	120.591756	Luzon rain forests	Tropical & Subtropical Moist Broadleaf Forests	26.87678528	105.5429688	2672	110.1571808	15951	2.760118961	16026	evergreen
Ailanthus_triphysa_1929847815__L__2163-2657-3334-3355	Ailanthus_triphysa_1929847815	1929847815	140.0213672	129.0460665	Ailanthus triphysa	unknown	17.87	0.122247362	0.803971724	14.508489	120.591756	Luzon rain forests	Tropical & Subtropical Moist Broadleaf Forests	26.87678528	105.5429688	2672	110.1571808	15951	2.760118961	16026	evergreen
Ailanthus_triphysa_1929847815__L__1554-458-2634-1415	Ailanthus_triphysa_1929847815	1929847815	140.0213672	129.0460665	Ailanthus triphysa	unknown	18.74	0.14566404	0.789504067	14.508489	120.591756	Luzon rain forests	Tropical & Subtropical Moist Broadleaf Forests	26.87678528	105.5429688	2672	110.1571808	15951	2.760118961	16026	evergreen
Ailanthus_triphysa_1929847815__L__2572-597-3886-1091	Ailanthus_triphysa_1929847815	1929847815	140.0213672	129.0460665	Ailanthus triphysa	unknown	20.31	0.063877907	0.765609234	14.508489	120.591756	Luzon rain forests	Tropical & Subtropical Moist Broadleaf Forests	26.87678528	105.5429688	2672	110.1571808	15951	2.760118961	16026	evergreen
Ailanthus_triphysa_1929847815__L__1414-1282-2381-2443	Ailanthus_triphysa_1929847815	1929847815	140.0213672	129.0460665	Ailanthus triphysa	unknown	17.74	0.164880498	0.806217225	14.508489	120.591756	Luzon rain forests	Tropical & Subtropical Moist Broadleaf Forests	26.87678528	105.5429688	2672	110.1571808	15951	2.760118961	16026	evergreen
Ailanthus_triphysa_1929847815__L__2566-1035-3931-1524	Ailanthus_triphysa_1929847815	1929847815	140.0213672	129.0460665	Ailanthus triphysa	unknown	21.07	0.191899695	0.754940112	14.508489	120.591756	Luzon rain forests	Tropical & Subtropical Moist Broadleaf Forests	26.87678528	105.5429688	2672	110.1571808	15951	2.760118961	16026	evergreen
Akania_bidwillii_2827816055__L__1320-890-2074-2214	Akania_bidwillii_2827816055	2827816055	0	91.73274711	Akania bidwillii	unknown	41.98	0.357088169	2.352893674	-28.39803	153.28531	Eastern Australian temperate forests	Temperate Broadleaf & Mixed Forests	17.16950035	361.8283386	1883	47.3118782	13045	3.327333212	17469.91602	evergreen
Akania_bidwillii_2514252186__L__1611-976-1910-1985	Akania_bidwillii_2514252186	2514252186	0	88.90990055	Akania bidwillii	unknown	16.86	0.157863958	1.786951111	-28.01667	153.01667	Eastern Australian temperate forests	Temperate Broadleaf & Mixed Forests	19.51199913	403.710968	1050	50.37041473	6194	2.561000109	17875.16602	evergreen
Akebia_trifoliata_1455997984__L__511-1538-925-2376	Akebia_trifoliata_1455997984	1455997984	133.4477785	129.0510994	Akebia trifoliata	unknown	11.05	0.092690317	1.179315916	24.9726	113.14	Jian Nan subtropical evergreen forests	Tropical & Subtropical Moist Broadleaf Forests	18.05216599	704.1671143	1463	64.25804138	12096	2.007999897	13937.16699	deciduous
Akebia_trifoliata_1455997984__L__733-2425-1416-2874	Akebia_trifoliata_1455997984	1455997984	133.4477785	129.0510994	Akebia trifoliata	unknown	9.9	0.106503612	1.22987764	24.9726	113.14	Jian Nan subtropical evergreen forests	Tropical & Subtropical Moist Broadleaf Forests	18.05216599	704.1671143	1463	64.25804138	12096	2.007999897	13937.16699	deciduous
Akebia_trifoliata_4911529191__L__607-456-844-699	Akebia_trifoliata_4911529191	4911529191	97.12375506	92.90933416	Akebia trifoliata	unknown	2.97	0.058243776	1.619353753	28.991833	107.393472	Guizhou Plateau broadleaf and mixed forests	Tropical & Subtropical Moist Broadleaf Forests	13.84933376	749.6060791	1220	61.75429916	12739	1.787333369	12187.66699	deciduous
Akebia_trifoliata_4911529191__L__784-1500-1063-1953	Akebia_trifoliata_4911529191	4911529191	97.12375506	92.90933416	Akebia trifoliata	unknown	5.97	0.138137244	1.240259326	28.991833	107.393472	Guizhou Plateau broadleaf and mixed forests	Tropical & Subtropical Moist Broadleaf Forests	13.84933376	749.6060791	1220	61.75429916	12739	1.787333369	12187.66699	deciduous
Akebia_trifoliata_1455997984__L__399-3533-1284-4209	Akebia_trifoliata_1455997984	1455997984	133.4477785	129.0510994	Akebia trifoliata	unknown	20.42	0.173002451	0.932724229	24.9726	113.14	Jian Nan subtropical evergreen forests	Tropical & Subtropical Moist Broadleaf Forests	18.05216599	704.1671143	1463	64.25804138	12096	2.007999897	13937.16699	deciduous
Akebia_trifoliata_1455997984__L__2074-3190-2872-3685	Akebia_trifoliata_1455997984	1455997984	133.4477785	129.0510994	Akebia trifoliata	unknown	12.21	0.074182538	1.135191594	24.9726	113.14	Jian Nan subtropical evergreen forests	Tropical & Subtropical Moist Broadleaf Forests	18.05216599	704.1671143	1463	64.25804138	12096	2.007999897	13937.16699	deciduous
Akebia_trifoliata_1318433568__L__1980-767-2996-1506	Akebia_trifoliata_1318433568	1318433568	134.3301776	129.0550358	Akebia trifoliata	unknown	25.21	0.126553841	0.731967018	25.761017	110.48375	Jian Nan subtropical evergreen forests	Tropical & Subtropical Moist Broadleaf Forests	17.44999886	768.2888794	1616	59.37401962	13933	1.825666666	13449.33301	deciduous
Akebia_trifoliata_1318433568__L__1773-208-2446-1428	Akebia_trifoliata_1318433568	1318433568	134.3301776	129.0550358	Akebia trifoliata	unknown	20.36	0.060018217	0.794217094	25.761017	110.48375	Jian Nan subtropical evergreen forests	Tropical & Subtropical Moist Broadleaf Forests	17.44999886	768.2888794	1616	59.37401962	13933	1.825666666	13449.33301	deciduous
Akebia_trifoliata_1318433568__L__735-1899-1582-2450	Akebia_trifoliata_1318433568	1318433568	134.3301776	129.0550358	Akebia trifoliata	unknown	15.04	0.097062366	0.891627934	25.761017	110.48375	Jian Nan subtropical evergreen forests	Tropical & Subtropical Moist Broadleaf Forests	17.44999886	768.2888794	1616	59.37401962	13933	1.825666666	13449.33301	deciduous
Alangium_chinense_2433349785__L__1805-627-3154-2678	Alangium_chinense_2433349785	2433349785	115.2938539	110.3231763	Alangium chinense	unknown	108.59	0.244247674	1.224375969	1.580848	99.220788	Sumatran montane rain forests	Tropical & Subtropical Moist Broadleaf Forests	19.83833313	28.20996284	2403	30.78495026	18683	1.359666705	15237.83301	deciduous
Alangium_chinense_2433349785__L__1042-2432-2304-4091	Alangium_chinense_2433349785	2433349785	115.2938539	110.3231763	Alangium chinense	unknown	80.29	0.245476601	1.374060441	1.580848	99.220788	Sumatran montane rain forests	Tropical & Subtropical Moist Broadleaf Forests	19.83833313	28.20996284	2403	30.78495026	18683	1.359666705	15237.83301	deciduous
Alangium_chinense_1928661415__L__544-896-1737-2636	Alangium_chinense_1928661415	1928661415	132.0002684	129.0628736	Alangium chinense	unknown	67.12	0.110304471	0.801618546	16.19397	107.85297	Southern Annamites montane rain forests	Tropical & Subtropical Moist Broadleaf Forests	21.09916687	266.0227966	2396	67.70720673	16991	2.883666515	17821.66602	deciduous
Alangium_chinense_3898409686__L__1223-4320-1999-4917	Alangium_chinense_3898409686	3898409686	131.5739221	129.0525793	Alangium chinense	unknown	14.06	0.132733363	1.204098824	21.19867	94.06669	Chin Hills-Arakan Yoma montane forests	Tropical & Subtropical Moist Broadleaf Forests	20.43783379	312.9019165	1423	97.45427704	9426	1.152999997	18058.33398	deciduous
Alangium_chinense_1928661415__L__1677-1837-3342-3143	Alangium_chinense_1928661415	1928661415	132.0002684	129.0628736	Alangium chinense	unknown	71.93	0.167696202	0.780702477	16.19397	107.85297	Southern Annamites montane rain forests	Tropical & Subtropical Moist Broadleaf Forests	21.09916687	266.0227966	2396	67.70720673	16991	2.883666515	17821.66602	deciduous
Alangium_chinense_3898409686__L__503-3577-1319-4331	Alangium_chinense_3898409686	3898409686	131.5739221	129.0525793	Alangium chinense	unknown	20.01	0.085987469	1.052243222	21.19867	94.06669	Chin Hills-Arakan Yoma montane forests	Tropical & Subtropical Moist Broadleaf Forests	20.43783379	312.9019165	1423	97.45427704	9426	1.152999997	18058.33398	deciduous
Alangium_kurzii_1928754863__L__217-2412-1136-3690	Alangium_kurzii_1928754863	1928754863	127.4229437	129.0602593	Alangium kurzii	unknown	42.57	0.139727535	1.035663611	16.19775	107.86614	Southern Annamites montane rain forests	Tropical & Subtropical Moist Broadleaf Forests	21.09916687	266.0227966	2396	67.70720673	17194	2.883666515	17821.66602	NA
Alangium_kurzii_1928754863__L__2204-959-3426-3174	Alangium_kurzii_1928754863	1928754863	127.4229437	129.0602593	Alangium kurzii	unknown	79.87	0.15095699	0.814377458	16.19775	107.86614	Southern Annamites montane rain forests	Tropical & Subtropical Moist Broadleaf Forests	21.09916687	266.0227966	2396	67.70720673	17194	2.883666515	17821.66602	NA
Alangium_kurzii_1928754863__L__492-772-1523-2837	Alangium_kurzii_1928754863	1928754863	127.4229437	129.0602593	Alangium kurzii	unknown	67.1	0.122838756	0.870418892	16.19775	107.86614	Southern Annamites montane rain forests	Tropical & Subtropical Moist Broadleaf Forests	21.09916687	266.0227966	2396	67.70720673	17194	2.883666515	17821.66602	NA
Alangium_kurzii_2461264850__L__1514-1598-3903-3115	Alangium_kurzii_2461264850	2461264850	0	129.0556067	Alangium kurzii	unknown	131.63	0.217099064	0.716292485	16.18583	107.86611	Southern Annamites montane rain forests	Tropical & Subtropical Moist Broadleaf Forests	21.09916687	266.0227966	2396	67.70720673	17081	2.883666515	17821.66602	NA
Alangium_kurzii_2461264850__L__1540-383-3571-1670	Alangium_kurzii_2461264850	2461264850	0	129.0556067	Alangium kurzii	unknown	86.3	0.133311919	0.841642844	16.18583	107.86611	Southern Annamites montane rain forests	Tropical & Subtropical Moist Broadleaf Forests	21.09916687	266.0227966	2396	67.70720673	17081	2.883666515	17821.66602	NA
Alangium_kurzii_2517276828__L__231-972-1000-1422	Alangium_kurzii_2517276828	2517276828	0	89.1362825	Alangium kurzii	unknown	20.86	0.193015123	1.920869132	18.53438	98.52009	Kayah-Karen montane rain forests	Tropical & Subtropical Moist Broadleaf Forests	19.9386673	238.6944733	1072	81.10469055	6762	1.222000003	17798.83398	NA
Alangium_kurzii_2517276828__L__638-630-944-1005	Alangium_kurzii_2517276828	2517276828	0	89.1362825	Alangium kurzii	unknown	6.99	0.212861311	2.916658354	18.53438	98.52009	Kayah-Karen montane rain forests	Tropical & Subtropical Moist Broadleaf Forests	19.9386673	238.6944733	1072	81.10469055	6762	1.222000003	17798.83398	NA
Alangium_kurzii_2517320828__L__96-455-1190-1394	Alangium_kurzii_2517320828	2517320828	0	89.06705367	Alangium kurzii	unknown	80.71	0.220585299	1.268616365	18.53432	98.52005	Kayah-Karen montane rain forests	Tropical & Subtropical Moist Broadleaf Forests	19.9386673	238.6944733	1072	81.10469055	6762	1.222000003	17798.83398	NA
Alangium_kurzii_3059556397__L__505-86-1213-1258	Alangium_kurzii_3059556397	3059556397	0	91.58420126	Alangium kurzii	unknown	46.72	0.180740184	1.34252933	20.38694	105.51917	Northern Indochina subtropical forests	Tropical & Subtropical Moist Broadleaf Forests	23.36316681	459.0596313	1838	90.69441223	13986	1.518333316	15047.33301	NA
Alangium_nobile_2514348405__L__679-389-1225-1218	Alangium_nobile_2514348405	2514348405	82.24367428	88.93502776	Alangium nobile	unknown	37.19	0.275126533	2.019222008	-0.98333	116.93333	Sundaland heath forests	Tropical & Subtropical Moist Broadleaf Forests	27.42000008	22.91929436	2307	23.99599457	14831	1.484333277	16839.58398	NA
Alangium_nobile_2514348406__L__216-1460-834-2530	Alangium_nobile_2514348406	2514348406	0	88.74673408	Alangium nobile	unknown	48	0.214388707	1.513868535	4.405	117.48333	Borneo lowland rain forests	Tropical & Subtropical Moist Broadleaf Forests	26.91300011	32.20731354	2227	17.00288391	14078	1.691333294	17294.25	NA
Alangium_nobile_2515029462__L__416-1098-890-1400	Alangium_nobile_2515029462	2515029462	0	88.93502776	Alangium nobile	unknown	6.95	0.160991922	2.544744506	2.49833	114.51233	Borneo lowland rain forests	Tropical & Subtropical Moist Broadleaf Forests	22.53533363	27.87863159	3782	14.38511276	27415	1.194666624	15615.91699	NA
Alangium_polyosmoides_2437259999__L__1678-1493-2127-2124	Alangium_polyosmoides_2437259999	2437259999	0	90.72308812	Alangium polyosmoides	unknown	14.24	0.188353459	2.181338551	-29.6667	152.9167	Eastern Australian temperate forests	Temperate Broadleaf & Mixed Forests	19.43166733	396.6056213	1074	45.8856926	6108	2.813999891	17709.83398	NA
Alangium_polyosmoides_3446205402__L__1015-735-1279-1419	Alangium_polyosmoides_3446205402	3446205402	0	88.50250587	Alangium polyosmoides	unknown	10.28	0.101692036	1.542658915	-28.22583	153.12861	Eastern Australian temperate forests	Temperate Broadleaf & Mixed Forests	15.21683311	375.1343994	1708	43.62591553	12609	3.590666771	17437.66602	NA
Alangium_polyosmoides_3446205402__L__1421-28-1672-747	Alangium_polyosmoides_3446205402	3446205402	0	88.50250587	Alangium polyosmoides	unknown	11.47	0.115228817	1.479442387	-28.22583	153.12861	Eastern Australian temperate forests	Temperate Broadleaf & Mixed Forests	15.21683311	375.1343994	1708	43.62591553	12609	3.590666771	17437.66602	NA
Alangium_polyosmoides_3446205402__L__1487-555-1800-912	Alangium_polyosmoides_3446205402	3446205402	0	88.50250587	Alangium polyosmoides	unknown	5.88	0.124290266	1.90962963	-28.22583	153.12861	Eastern Australian temperate forests	Temperate Broadleaf & Mixed Forests	15.21683311	375.1343994	1708	43.62591553	12609	3.590666771	17437.66602	NA
Alangium_polyosmoides_3446205402__L__549-2540-845-3038	Alangium_polyosmoides_3446205402	3446205402	0	88.50250587	Alangium polyosmoides	unknown	7.05	0.158187611	1.781734709	-28.22583	153.12861	Eastern Australian temperate forests	Temperate Broadleaf & Mixed Forests	15.21683311	375.1343994	1708	43.62591553	12609	3.590666771	17437.66602	NA
Alangium_polyosmoides_3446205402__L__779-340-981-969	Alangium_polyosmoides_3446205402	3446205402	0	88.50250587	Alangium polyosmoides	unknown	8.84	0.101692036	1.634204936	-28.22583	153.12861	Eastern Australian temperate forests	Temperate Broadleaf & Mixed Forests	15.21683311	375.1343994	1708	43.62591553	12609	3.590666771	17437.66602	NA
Alangium_polyosmoides_4020505789__L__1100-178-1346-839	Alangium_polyosmoides_4020505789	4020505789	0	88.59010554	Alangium polyosmoides	unknown	10.38	0.265686607	1.267503787	-17.12111	145.63444	Queensland tropical rain forests	Tropical & Subtropical Moist Broadleaf Forests	20.53066635	273.0977783	2634	71.70188904	15935	4.576000214	19253.41602	NA
Alangium_polyosmoides_4020505789__L__1322-586-1540-1079	Alangium_polyosmoides_4020505789	4020505789	0	88.59010554	Alangium polyosmoides	unknown	6.76	0.079015596	1.493127921	-17.12111	145.63444	Queensland tropical rain forests	Tropical & Subtropical Moist Broadleaf Forests	20.53066635	273.0977783	2634	71.70188904	15935	4.576000214	19253.41602	NA
Alangium_polyosmoides_4020505789__L__172-1680-918-1940	Alangium_polyosmoides_4020505789	4020505789	0	88.59010554	Alangium polyosmoides	unknown	13.88	0.079817805	1.13434165	-17.12111	145.63444	Queensland tropical rain forests	Tropical & Subtropical Moist Broadleaf Forests	20.53066635	273.0977783	2634	71.70188904	15935	4.576000214	19253.41602	NA
Alangium_polyosmoides_4020505789__L__243-1463-816-1668	Alangium_polyosmoides_4020505789	4020505789	0	88.59010554	Alangium polyosmoides	unknown	7.79	0.128702344	1.414390549	-17.12111	145.63444	Queensland tropical rain forests	Tropical & Subtropical Moist Broadleaf Forests	20.53066635	273.0977783	2634	71.70188904	15935	4.576000214	19253.41602	NA
Alangium_polyosmoides_4020505789__L__861-799-1146-1192	Alangium_polyosmoides_4020505789	4020505789	0	88.59010554	Alangium polyosmoides	unknown	5.39	0.107086823	1.628057526	-17.12111	145.63444	Queensland tropical rain forests	Tropical & Subtropical Moist Broadleaf Forests	20.53066635	273.0977783	2634	71.70188904	15935	4.576000214	19253.41602	NA
Alangium_polyosmoides_4020505789__L__967-1844-1528-2318	Alangium_polyosmoides_4020505789	4020505789	0	88.59010554	Alangium polyosmoides	unknown	12.39	0.0910063	1.184631879	-17.12111	145.63444	Queensland tropical rain forests	Tropical & Subtropical Moist Broadleaf Forests	20.53066635	273.0977783	2634	71.70188904	15935	4.576000214	19253.41602	NA
Alangium_uniloculare_144832514__L__1048-176-1546-846	Alangium_uniloculare_144832514	144832514	0	91.57129452	Alangium uniloculare	unknown	19.68	0.087363622	0.997368642	4.30528	114.43444	Borneo peat swamp forests	Tropical & Subtropical Moist Broadleaf Forests	26.48216629	38.88719177	3167	21.42265511	20572	1.289666653	17117.91602	NA
Alangium_uniloculare_144832514__L__1055-708-1752-1194	Alangium_uniloculare_144832514	144832514	0	91.57129452	Alangium uniloculare	unknown	16.04	0.079502096	1.078413283	4.30528	114.43444	Borneo peat swamp forests	Tropical & Subtropical Moist Broadleaf Forests	26.48216629	38.88719177	3167	21.42265511	20572	1.289666653	17117.91602	NA
Alangium_uniloculare_144832514__L__1099-1343-1691-1660	Alangium_uniloculare_144832514	144832514	0	91.57129452	Alangium uniloculare	unknown	11.58	0.12355082	1.221340126	4.30528	114.43444	Borneo peat swamp forests	Tropical & Subtropical Moist Broadleaf Forests	26.48216629	38.88719177	3167	21.42265511	20572	1.289666653	17117.91602	NA
Alangium_uniloculare_144832514__L__584-1314-1077-1561	Alangium_uniloculare_144832514	144832514	0	91.57129452	Alangium uniloculare	unknown	5.81	0.112432943	1.589490779	4.30528	114.43444	Borneo peat swamp forests	Tropical & Subtropical Moist Broadleaf Forests	26.48216629	38.88719177	3167	21.42265511	20572	1.289666653	17117.91602	NA
Alangium_uniloculare_2514902417__L__811-289-1141-646	Alangium_uniloculare_2514902417	2514902417	0	88.83455839	Alangium uniloculare	unknown	5.26	0.167345558	1.81598245	3.23333	101.63333	Peninsular Malaysian rain forests	Tropical & Subtropical Moist Broadleaf Forests	26.9671669	34.66854477	2494	29.33688545	16887	1.396000028	16181.83301	NA
Alangium_uniloculare_2514902417__L__921-1470-1786-1793	Alangium_uniloculare_2514902417	2514902417	0	88.83455839	Alangium uniloculare	unknown	20.09	0.090055043	1.088403339	3.23333	101.63333	Peninsular Malaysian rain forests	Tropical & Subtropical Moist Broadleaf Forests	26.9671669	34.66854477	2494	29.33688545	16887	1.396000028	16181.83301	NA
Alangium_uniloculare_2515372628__L__133-1528-540-2437	Alangium_uniloculare_2515372628	2515372628	0	89.3001122	Alangium uniloculare	unknown	27.46	0.112540459	1.14524997	1.35	103.7833	Peninsular Malaysian rain forests	Tropical & Subtropical Moist Broadleaf Forests	26.68483353	42.89754868	2316	21.60704613	15835	1.930333376	15965.16699	NA
Alangium_uniloculare_2515372628__L__501-1549-883-2418	Alangium_uniloculare_2515372628	2515372628	0	89.3001122	Alangium uniloculare	unknown	23.44	0.155972797	1.216634386	1.35	103.7833	Peninsular Malaysian rain forests	Tropical & Subtropical Moist Broadleaf Forests	26.68483353	42.89754868	2316	21.60704613	15835	1.930333376	15965.16699	NA
Alangium_uniloculare_2516276244__L__1306-501-1928-817	Alangium_uniloculare_2516276244	2516276244	0	88.92246333	Alangium uniloculare	unknown	14.08	0.063615582	0.955961413	0.43333	117.58333	Sunda Shelf mangroves	Mangroves	27.94692039	20.62554359	1868	23.38349724	11513	1.789492726	16918.33398	NA
Alangium_uniloculare_2516276244__L__237-2261-928-2854	Alangium_uniloculare_2516276244	2516276244	0	88.92246333	Alangium uniloculare	unknown	24.14	0.079519477	0.778038237	0.43333	117.58333	Sunda Shelf mangroves	Mangroves	27.94692039	20.62554359	1868	23.38349724	11513	1.789492726	16918.33398	NA
Alangium_uniloculare_2516276244__L__619-370-1326-701	Alangium_uniloculare_2516276244	2516276244	0	88.92246333	Alangium uniloculare	unknown	16.19	0.106686574	0.906304801	0.43333	117.58333	Sunda Shelf mangroves	Mangroves	27.94692039	20.62554359	1868	23.38349724	11513	1.789492726	16918.33398	NA
Alangium_uniloculare_2516643641__L__578-648-812-810	Alangium_uniloculare_2516643641	2516643641	0	88.87850078	Alangium uniloculare	unknown	1.55	0.068439077	2.348279112	4.5	114.66667	Borneo lowland rain forests	Tropical & Subtropical Moist Broadleaf Forests	26.89716721	40.49577332	3444	19.82182503	21696	1.366666675	17492.33398	NA
Alangium_uniloculare_4101782140__L__1134-2247-2303-2852	Alangium_uniloculare_4101782140	4101782140	0	108.474854	Alangium uniloculare	unknown	33.9	0.096246329	0.937677045	1.066667	127.45	Halmahera rain forests	Tropical & Subtropical Moist Broadleaf Forests	25.76527786	20.80462456	2316	20.27001572	14918	2.034920692	17543.25	NA
Albertisia_papuana_3898021484__L__482-390-1610-3278	Albertisia_papuana_3898021484	3898021484	139.2010784	129.0659864	Albertisia papuana	unknown	93	0.305208063	1.540121273	-6.597629	106.79957	Western Java rain forests	Tropical & Subtropical Moist Broadleaf Forests	25.11566734	31.9840641	3619	23.17248726	23120	1.527666688	17016.58398	NA
Alchorneopsis_floribunda_1991444677__L__485-2007-1914-2690	Alchorneopsis_floribunda_1991444677	1991444677	131.4494321	129.0525793	Alchorneopsis floribunda	unknown	28.17	0.151578128	1.423874787	4.53206	-56.54836	Guianan moist forests	Tropical & Subtropical Moist Broadleaf Forests	26.56916618	69.57061768	2179	48.39956284	12961	1.683666706	18138.58398	evergreen
Alchorneopsis_floribunda_1929041319__L__2848-817-3589-2441	Alchorneopsis_floribunda_1929041319	1929041319	129.6730294	129.0628736	Alchorneopsis floribunda	unknown	24.99	0.263780856	1.395274495	-9.2703	-64.4581	Madeira-Tapaj�s moist forests	Tropical & Subtropical Moist Broadleaf Forests	26.10149956	51.05319214	2013	59.23831177	15712	1.09800005	13841.16699	evergreen
Alchorneopsis_floribunda_1991444677__L__1875-2137-2411-3160	Alchorneopsis_floribunda_1991444677	1991444677	131.4494321	129.0525793	Alchorneopsis floribunda	unknown	19.18	0.159757252	1.64908184	4.53206	-56.54836	Guianan moist forests	Tropical & Subtropical Moist Broadleaf Forests	26.56916618	69.57061768	2179	48.39956284	12961	1.683666706	18138.58398	evergreen
Alchorneopsis_floribunda_1929041319__L__335-2349-1772-3289	Alchorneopsis_floribunda_1929041319	1929041319	129.6730294	129.0628736	Alchorneopsis floribunda	unknown	42.48	0.139024718	1.139304685	-9.2703	-64.4581	Madeira-Tapaj�s moist forests	Tropical & Subtropical Moist Broadleaf Forests	26.10149956	51.05319214	2013	59.23831177	15712	1.09800005	13841.16699	evergreen
Alchorneopsis_floribunda_1928649507__L__1206-1400-2023-3257	Alchorneopsis_floribunda_1928649507	1928649507	131.3159162	129.0525793	Alchorneopsis floribunda	unknown	40.38	0.166318983	1.332073163	8.6717	-83.5047	Isthmian-Pacific moist forests	Tropical & Subtropical Moist Broadleaf Forests	25.71783257	75.58959961	3023	52.71792984	17400	2.84433341	18640.08398	evergreen
Alchorneopsis_floribunda_1928649507__L__295-2919-1527-3734	Alchorneopsis_floribunda_1928649507	1928649507	131.3159162	129.0525793	Alchorneopsis floribunda	unknown	30	0.204904698	1.492187136	8.6717	-83.5047	Isthmian-Pacific moist forests	Tropical & Subtropical Moist Broadleaf Forests	25.71783257	75.58959961	3023	52.71792984	17400	2.84433341	18640.08398	evergreen
Alchorneopsis_floribunda_1991444677__L__2336-2083-3245-3684	Alchorneopsis_floribunda_1991444677	1991444677	131.4494321	129.0525793	Alchorneopsis floribunda	unknown	46.35	0.178086732	1.177224726	4.53206	-56.54836	Guianan moist forests	Tropical & Subtropical Moist Broadleaf Forests	26.56916618	69.57061768	2179	48.39956284	12961	1.683666706	18138.58398	evergreen
Alchorneopsis_floribunda_1928649507__L__2838-654-3774-2237	Alchorneopsis_floribunda_1928649507	1928649507	131.3159162	129.0525793	Alchorneopsis floribunda	unknown	45.36	0.199309462	1.274190924	8.6717	-83.5047	Isthmian-Pacific moist forests	Tropical & Subtropical Moist Broadleaf Forests	25.71783257	75.58959961	3023	52.71792984	17400	2.84433341	18640.08398	evergreen
Alchorneopsis_floribunda_1929041319__L__1261-365-2157-2417	Alchorneopsis_floribunda_1929041319	1929041319	129.6730294	129.0628736	Alchorneopsis floribunda	unknown	37.46	0.182817809	1.195373094	-9.2703	-64.4581	Madeira-Tapaj�s moist forests	Tropical & Subtropical Moist Broadleaf Forests	26.10149956	51.05319214	2013	59.23831177	15712	1.09800005	13841.16699	evergreen
Alchorneopsis_floribunda_1991444677__L__2094-1027-3851-1963	Alchorneopsis_floribunda_1991444677	1991444677	131.4494321	129.0525793	Alchorneopsis floribunda	unknown	46.5	0.2215334	1.175772633	4.53206	-56.54836	Guianan moist forests	Tropical & Subtropical Moist Broadleaf Forests	26.56916618	69.57061768	2179	48.39956284	12961	1.683666706	18138.58398	evergreen
Alfaroa_guanacastensis_1847940756__L__1144-1997-1407-2547	Alfaroa_guanacastensis_1847940756	1847940756	0	92.17969052	Alfaroa guanacastensis	unknown	9.06	0.145546245	2.129089201	10.5	-84.5	Isthmian-Atlantic moist forests	Tropical & Subtropical Moist Broadleaf Forests	26.17966652	79.05091858	3376	44.51021957	19265	2.250999928	19393.16602	NA
Alfaroa_guanacastensis_1847940756__L__31-1851-838-2273	Alfaroa_guanacastensis_1847940756	1847940756	0	92.17969052	Alfaroa guanacastensis	unknown	14.52	0.185694296	1.778056599	10.5	-84.5	Isthmian-Atlantic moist forests	Tropical & Subtropical Moist Broadleaf Forests	26.17966652	79.05091858	3376	44.51021957	19265	2.250999928	19393.16602	NA
Alfaroa_guanacastensis_1847940756__L__779-1614-1376-1984	Alfaroa_guanacastensis_1847940756	1847940756	0	92.17969052	Alfaroa guanacastensis	unknown	12.24	0.20179147	1.897948077	10.5	-84.5	Isthmian-Atlantic moist forests	Tropical & Subtropical Moist Broadleaf Forests	26.17966652	79.05091858	3376	44.51021957	19265	2.250999928	19393.16602	NA
Alfaroa_guanacastensis_1847940756__L__875-2103-1178-2790	Alfaroa_guanacastensis_1847940756	1847940756	0	92.17969052	Alfaroa guanacastensis	unknown	14.65	0.156457513	1.772012806	10.5	-84.5	Isthmian-Atlantic moist forests	Tropical & Subtropical Moist Broadleaf Forests	26.17966652	79.05091858	3376	44.51021957	19265	2.250999928	19393.16602	NA
Alfaroa_guanacastensis_2397746119__L__1932-4349-2464-5152	Alfaroa_guanacastensis_2397746119	2397746119	133.1558236	129.0549682	Alfaroa guanacastensis	unknown	8.79	0.152065874	1.401711377	11.03	-85.4217	Isthmian-Atlantic moist forests	Tropical & Subtropical Moist Broadleaf Forests	24.27000046	69.39997864	2546	52.66687012	14725	3.120666742	19724.08398	NA
Alfaroa_guanacastensis_2397746119__L__2294-2242-3051-3032	Alfaroa_guanacastensis_2397746119	2397746119	133.1558236	129.0549682	Alfaroa guanacastensis	unknown	10.67	0.107526811	1.301677927	11.03	-85.4217	Isthmian-Atlantic moist forests	Tropical & Subtropical Moist Broadleaf Forests	24.27000046	69.39997864	2546	52.66687012	14725	3.120666742	19724.08398	NA
Alfaroa_guanacastensis_2397746119__L__274-59-868-582	Alfaroa_guanacastensis_2397746119	2397746119	133.1558236	129.0549682	Alfaroa guanacastensis	unknown	6.21	0.102147019	1.600668348	11.03	-85.4217	Isthmian-Atlantic moist forests	Tropical & Subtropical Moist Broadleaf Forests	24.27000046	69.39997864	2546	52.66687012	14725	3.120666742	19724.08398	NA
Alfaroa_guanacastensis_2397746119__L__2816-862-3958-1215	Alfaroa_guanacastensis_2397746119	2397746119	133.1558236	129.0549682	Alfaroa guanacastensis	unknown	13.27	0.082950642	1.197638245	11.03	-85.4217	Isthmian-Atlantic moist forests	Tropical & Subtropical Moist Broadleaf Forests	24.27000046	69.39997864	2546	52.66687012	14725	3.120666742	19724.08398	NA
Alfaroa_guanacastensis_2397746119__L__2927-3223-3294-4335	Alfaroa_guanacastensis_2397746119	2397746119	133.1558236	129.0549682	Alfaroa guanacastensis	unknown	12.08	0.117309923	1.241402969	11.03	-85.4217	Isthmian-Atlantic moist forests	Tropical & Subtropical Moist Broadleaf Forests	24.27000046	69.39997864	2546	52.66687012	14725	3.120666742	19724.08398	NA
Allexis_obanensis_1840421120__L__0-185-1904-5171	Allexis_obanensis_1840421120	1840421120	140.3342033	129.0535559	Allexis obanensis	unknown	163.83	0.261335019	1.101855749	3.016667	10.116667	Atlantic Equatorial coastal forests	Tropical & Subtropical Moist Broadleaf Forests	26.0454998	90.25553131	2520	60.8949852	19504	1.641000032	14276.16699	NA
Allexis_obanensis_1840421125__L__1289-3664-3514-4404	Allexis_obanensis_1840421125	1840421125	0	129.0552912	Allexis obanensis	unknown	38.59	0.197551742	1.545791353	2.866667	10.016667	Atlantic Equatorial coastal forests	Tropical & Subtropical Moist Broadleaf Forests	26.17650032	87.83116913	2558	61.26649475	19922	1.658666611	14353.33301	NA
Alloberberis_fremontii_2270463292__L__1003-669-1054-742	Alloberberis_fremontii_2270463292	2270463292	0	91.55805543	Alloberberis fremontii	unknown	0.14	0.088056236	7.132797261	35.18194	-111.4821	Arizona Mountains forests	Temperate Conifer Forests	9.178833008	792.9434814	473	39.6502533	2581	3.293666601	18723.83398	NA
Alloberberis_nevinii_3503199974__L__1682-3337-2263-3623	Alloberberis_nevinii_3503199974	3503199974	0	129.0551259	Alloberberis nevinii	unknown	2.16	0.093627013	1.043318214	38.531568	-121.75925	California Central Valley grasslands	Temperate Grasslands, Savannas & Shrublands	16.01683426	604.0119629	491	93.61808014	2668	2.942666769	16831.75	NA
Alloberberis_nevinii_3503199974__L__190-4315-492-4635	Alloberberis_nevinii_3503199974	3503199974	0	129.0551259	Alloberberis nevinii	unknown	1.29	0.083455264	1.270377675	38.531568	-121.75925	California Central Valley grasslands	Temperate Grasslands, Savannas & Shrublands	16.01683426	604.0119629	491	93.61808014	2668	2.942666769	16831.75	NA
Alloberberis_nevinii_3503199974__L__2298-3154-2491-3733	Alloberberis_nevinii_3503199974	3503199974	0	129.0551259	Alloberberis nevinii	unknown	2.56	0.027938071	0.977755923	38.531568	-121.75925	California Central Valley grasslands	Temperate Grasslands, Savannas & Shrublands	16.01683426	604.0119629	491	93.61808014	2668	2.942666769	16831.75	NA
Alloberberis_nevinii_3503199974__L__2507-1788-2695-1964	Alloberberis_nevinii_3503199974	3503199974	0	129.0551259	Alloberberis nevinii	unknown	0.58	0.062471426	1.724045125	38.531568	-121.75925	California Central Valley grasslands	Temperate Grasslands, Savannas & Shrublands	16.01683426	604.0119629	491	93.61808014	2668	2.942666769	16831.75	NA
Alloberberis_nevinii_3503199974__L__2906-507-3219-654	Alloberberis_nevinii_3503199974	3503199974	0	129.0551259	Alloberberis nevinii	unknown	0.84	0.076707491	1.496592054	38.531568	-121.75925	California Central Valley grasslands	Temperate Grasslands, Savannas & Shrublands	16.01683426	604.0119629	491	93.61808014	2668	2.942666769	16831.75	NA
Alloxylon_wickhamii_4020483521__L__288-1171-677-1304	Alloxylon_wickhamii_4020483521	4020483521	0	88.63393561	Alloxylon wickhamii	unknown	2.71	0.1286387	2.357524783	-17.1225	145.63139	Queensland tropical rain forests	Tropical & Subtropical Moist Broadleaf Forests	20.53066635	273.0977783	2634	71.70188904	15691	4.576000214	19253.41602	evergreen
Alloxylon_wickhamii_4020483521__L__827-1107-1218-1442	Alloxylon_wickhamii_4020483521	4020483521	0	88.63393561	Alloxylon wickhamii	unknown	4.52	0.131573801	1.939043955	-17.1225	145.63139	Queensland tropical rain forests	Tropical & Subtropical Moist Broadleaf Forests	20.53066635	273.0977783	2634	71.70188904	15691	4.576000214	19253.41602	evergreen
Alloxylon_wickhamii_2517261183__L__929-1501-1640-2187	Alloxylon_wickhamii_2517261183	2517261183	0	88.83455839	Alloxylon wickhamii	unknown	19.78	0.153110127	1.435275826	-17.30444	145.96639	Queensland tropical rain forests	Tropical & Subtropical Moist Broadleaf Forests	23.70066643	258.3909912	2805	85.1385498	18023	4.710999966	19710.08398	evergreen
Alloxylon_wickhamii_2517261183__L__472-489-965-1318	Alloxylon_wickhamii_2517261183	2517261183	0	88.83455839	Alloxylon wickhamii	unknown	16.96	0.150185517	1.52213488	-17.30444	145.96639	Queensland tropical rain forests	Tropical & Subtropical Moist Broadleaf Forests	23.70066643	258.3909912	2805	85.1385498	18023	4.710999966	19710.08398	evergreen
Alloxylon_wickhamii_4020483521__L__406-1460-843-1584	Alloxylon_wickhamii_4020483521	4020483521	0	88.63393561	Alloxylon wickhamii	unknown	3.13	0.090961297	2.231272429	-17.1225	145.63139	Queensland tropical rain forests	Tropical & Subtropical Moist Broadleaf Forests	20.53066635	273.0977783	2634	71.70188904	15691	4.576000214	19253.41602	evergreen
Alloxylon_wickhamii_2517261183__L__949-901-1707-1391	Alloxylon_wickhamii_2517261183	2517261183	0	88.83455839	Alloxylon wickhamii	unknown	14.81	0.128348184	1.603030478	-17.30444	145.96639	Queensland tropical rain forests	Tropical & Subtropical Moist Broadleaf Forests	23.70066643	258.3909912	2805	85.1385498	18023	4.710999966	19710.08398	evergreen
Alloxylon_wickhamii_2517261183__L__947-1157-1537-1521	Alloxylon_wickhamii_2517261183	2517261183	0	88.83455839	Alloxylon wickhamii	unknown	9.1	0.135082565	1.930812048	-17.30444	145.96639	Queensland tropical rain forests	Tropical & Subtropical Moist Broadleaf Forests	23.70066643	258.3909912	2805	85.1385498	18023	4.710999966	19710.08398	evergreen
Alniphyllum_fortunei_1928350495__L__1094-3132-1989-4016	Alniphyllum_fortunei_1928350495	1928350495	127.0369991	129.0628736	Alniphyllum fortunei	unknown	23.91	0.169013049	1.647394919	16.19619	107.86236	Southern Annamites montane rain forests	Tropical & Subtropical Moist Broadleaf Forests	21.09916687	266.0227966	2396	67.70720673	17194	2.883666515	17821.66602	deciduous
Alniphyllum_fortunei_1928963813__L__1076-1544-2227-3356	Alniphyllum_fortunei_1928963813	1928963813	129.0951369	129.0628736	Alniphyllum fortunei	unknown	49.58	0.243113028	1.260656363	16.19678	107.86175	Southern Annamites montane rain forests	Tropical & Subtropical Moist Broadleaf Forests	21.09916687	266.0227966	2396	67.70720673	17194	2.883666515	17821.66602	deciduous
Alniphyllum_fortunei_1928350495__L__2403-1240-2625-1881	Alniphyllum_fortunei_1928350495	1928350495	127.0369991	129.0628736	Alniphyllum fortunei	unknown	3.24	0.18122066	3.534979717	16.19619	107.86236	Southern Annamites montane rain forests	Tropical & Subtropical Moist Broadleaf Forests	21.09916687	266.0227966	2396	67.70720673	17194	2.883666515	17821.66602	deciduous
Alniphyllum_fortunei_1931159257__L__1338-412-2211-2106	Alniphyllum_fortunei_1931159257	1931159257	130.4863745	129.059175	Alniphyllum fortunei	unknown	49.13	0.174757775	1.107000322	16.1965	107.85522	Southern Annamites montane rain forests	Tropical & Subtropical Moist Broadleaf Forests	21.09916687	266.0227966	2396	67.70720673	16991	2.883666515	17821.66602	deciduous
Alniphyllum_fortunei_1930630630__L__1399-2228-3587-3612	Alniphyllum_fortunei_1930630630	1930630630	130.2258554	129.059175	Alniphyllum fortunei	unknown	83.67	0.255260679	1.074618871	16.18961	107.885	Southern Annamites montane rain forests	Tropical & Subtropical Moist Broadleaf Forests	22.68283272	292.4810486	2296	69.85787964	14960	2.658333302	18014.33398	deciduous
Alniphyllum_fortunei_1928963813__L__297-3495-1244-4708	Alniphyllum_fortunei_1928963813	1928963813	129.0951369	129.0628736	Alniphyllum fortunei	unknown	26.54	0.171470004	1.600566272	16.19678	107.86175	Southern Annamites montane rain forests	Tropical & Subtropical Moist Broadleaf Forests	21.09916687	266.0227966	2396	67.70720673	17194	2.883666515	17821.66602	deciduous
Alniphyllum_fortunei_1930630630__L__590-481-1639-2330	Alniphyllum_fortunei_1930630630	1930630630	130.2258554	129.059175	Alniphyllum fortunei	unknown	56.22	0.180741409	1.250886234	16.18961	107.885	Southern Annamites montane rain forests	Tropical & Subtropical Moist Broadleaf Forests	22.68283272	292.4810486	2296	69.85787964	14960	2.658333302	18014.33398	deciduous
Alniphyllum_fortunei_1928350495__L__2421-3099-3422-4088	Alniphyllum_fortunei_1928350495	1928350495	127.0369991	129.0628736	Alniphyllum fortunei	unknown	24.33	0.236282833	1.636472963	16.19619	107.86236	Southern Annamites montane rain forests	Tropical & Subtropical Moist Broadleaf Forests	21.09916687	266.0227966	2396	67.70720673	17194	2.883666515	17821.66602	deciduous
Alniphyllum_fortunei_1931159257__L__112-3759-1528-4678	Alniphyllum_fortunei_1931159257	1931159257	130.4863745	129.059175	Alniphyllum fortunei	unknown	44.1	0.18408684	1.153630342	16.1965	107.85522	Southern Annamites montane rain forests	Tropical & Subtropical Moist Broadleaf Forests	21.09916687	266.0227966	2396	67.70720673	16991	2.883666515	17821.66602	deciduous
Alniphyllum_fortunei_1931159257__L__199-1181-1488-2110	Alniphyllum_fortunei_1931159257	1931159257	130.4863745	129.059175	Alniphyllum fortunei	unknown	33.02	0.144597184	1.288455343	16.1965	107.85522	Southern Annamites montane rain forests	Tropical & Subtropical Moist Broadleaf Forests	21.09916687	266.0227966	2396	67.70720673	16991	2.883666515	17821.66602	deciduous
Alniphyllum_fortunei_1928350495__L__228-2095-1924-3277	Alniphyllum_fortunei_1928350495	1928350495	127.0369991	129.0628736	Alniphyllum fortunei	unknown	55.46	0.192173236	1.194578823	16.19619	107.86236	Southern Annamites montane rain forests	Tropical & Subtropical Moist Broadleaf Forests	21.09916687	266.0227966	2396	67.70720673	17194	2.883666515	17821.66602	deciduous
Alniphyllum_fortunei_1931159257__L__1700-2274-2678-2825	Alniphyllum_fortunei_1931159257	1931159257	130.4863745	129.059175	Alniphyllum fortunei	unknown	13.15	0.143986637	1.83152383	16.1965	107.85522	Southern Annamites montane rain forests	Tropical & Subtropical Moist Broadleaf Forests	21.09916687	266.0227966	2396	67.70720673	16991	2.883666515	17821.66602	deciduous
Alniphyllum_fortunei_3969819017__L__583-3001-1375-4036	Alniphyllum_fortunei_3969819017	3969819017	118.6469317	129.0622752	Alniphyllum fortunei	unknown	32.61	0.195494537	1.635350729	16.196194	107.862361	Southern Annamites montane rain forests	Tropical & Subtropical Moist Broadleaf Forests	21.09916687	266.0227966	2396	67.70720673	17194	2.883666515	17821.66602	deciduous
Alniphyllum_fortunei_1931159257__L__200-3346-1369-3915	Alniphyllum_fortunei_1931159257	1931159257	130.4863745	129.059175	Alniphyllum fortunei	unknown	19.21	0.254751045	1.584655118	16.1965	107.85522	Southern Annamites montane rain forests	Tropical & Subtropical Moist Broadleaf Forests	21.09916687	266.0227966	2396	67.70720673	16991	2.883666515	17821.66602	deciduous
Alnus_acuminata_4066816990__L__535-1653-1062-2176	Alnus_acuminata_4066816990	4066816990	0	91.59065525	Alnus acuminata	unknown	12.18	0.221075575	1.560915327	13.81783	-89.63158	Central American montane forests	Tropical & Subtropical Moist Broadleaf Forests	20.40600014	69.77656555	1962	96.01872253	13040	2.470333338	19992.25	NA
Alnus_acuminata_4066816990__L__697-2140-1062-2279	Alnus_acuminata_4066816990	4066816990	0	91.59065525	Alnus acuminata	unknown	2.24	0.112409177	2.980587434	13.81783	-89.63158	Central American montane forests	Tropical & Subtropical Moist Broadleaf Forests	20.40600014	69.77656555	1962	96.01872253	13040	2.470333338	19992.25	NA
Alnus_acuminata_4066817966__L__114-757-732-1850	Alnus_acuminata_4066817966	4066817966	0	91.58420126	Alnus acuminata	unknown	35.28	0.176400451	1.467080375	13.81897	-89.63097	Central American montane forests	Tropical & Subtropical Moist Broadleaf Forests	20.40600014	69.77656555	1962	96.01872253	13040	2.470333338	19992.25	NA
Alnus_acuminata_4066819508__L__611-738-1229-1362	Alnus_acuminata_4066819508	4066819508	0	91.60356447	Alnus acuminata	unknown	24.8	0.190650323	1.781168487	4.43697	-74.14425	Magdalena Valley montane forests	Tropical & Subtropical Moist Broadleaf Forests	10.9090004	34.6234436	1195	37.24413681	10236	1.001000047	16312.75	NA
Alnus_acuminata_4066821983__L__1239-973-1815-2052	Alnus_acuminata_4066821983	4066821983	0	91.59065525	Alnus acuminata	unknown	36.8	0.200727643	1.593389978	13.83894	-89.62528	Central American montane forests	Tropical & Subtropical Moist Broadleaf Forests	16.45599937	79.66795349	2026	94.46820831	13364	2.89866662	19788.75	NA
Alnus_alnobetula_1930621615__L__2567-2096-3108-2790	Alnus_alnobetula_1930621615	1930621615	119.1511093	118.4404658	Alnus alnobetula	unknown	14.21	0.177838211	1.249974577	59.770986	-151.832553	Cook Inlet taiga	Boreal Forests/Taiga	3.575166702	648.5875854	736	33.917099	11407	3.59766674	8713.666992	deciduous
Alnus_alnobetula_1929739211__L__609-2205-1101-2771	Alnus_alnobetula_1929739211	1929739211	119.1976912	118.4404658	Alnus alnobetula	unknown	11.82	0.107437051	1.518134628	61.034258	-149.120758	Pacific Coastal Mountain icefields and tundra	Tundra	0.22283332	743.2700806	787	37.87838745	14642	3.324666739	7877.416504	deciduous
Alnus_alnobetula_1929699459__L__1998-739-2575-1346	Alnus_alnobetula_1929699459	1929699459	130.2081767	129.059175	Alnus alnobetula	unknown	7.82	0.102464103	0.826066994	46.14881	-115.50214	North Central Rockies forests	Temperate Conifer Forests	5.332333565	736.9411011	735	26.67146111	6326	2.288666725	14011.91699	deciduous
Alnus_alnobetula_1929699459__L__703-1116-1370-2014	Alnus_alnobetula_1929699459	1929699459	130.2081767	129.059175	Alnus alnobetula	unknown	15.93	0.141612373	0.629468241	46.14881	-115.50214	North Central Rockies forests	Temperate Conifer Forests	5.332333565	736.9411011	735	26.67146111	6326	2.288666725	14011.91699	deciduous
Alnus_alnobetula_1929699459__L__1466-1845-2291-2510	Alnus_alnobetula_1929699459	1929699459	130.2081767	129.059175	Alnus alnobetula	unknown	18.19	0.10915344	0.598362211	46.14881	-115.50214	North Central Rockies forests	Temperate Conifer Forests	5.332333565	736.9411011	735	26.67146111	6326	2.288666725	14011.91699	deciduous
Alnus_alnobetula_1930621615__L__2256-1222-2705-1816	Alnus_alnobetula_1930621615	1930621615	119.1511093	118.4404658	Alnus alnobetula	unknown	8.6	0.142675969	1.514306231	59.770986	-151.832553	Cook Inlet taiga	Boreal Forests/Taiga	3.575166702	648.5875854	736	33.917099	11407	3.59766674	8713.666992	deciduous
Alnus_alnobetula_1929699459__L__1034-983-1718-1514	Alnus_alnobetula_1929699459	1929699459	130.2081767	129.059175	Alnus alnobetula	unknown	8.85	0.069545442	0.787930515	46.14881	-115.50214	North Central Rockies forests	Temperate Conifer Forests	5.332333565	736.9411011	735	26.67146111	6326	2.288666725	14011.91699	deciduous
Alnus_alnobetula_1929739211__L__2829-1476-3390-2179	Alnus_alnobetula_1929739211	1929739211	119.1976912	118.4404658	Alnus alnobetula	unknown	14.95	0.169665605	1.387833055	61.034258	-149.120758	Pacific Coastal Mountain icefields and tundra	Tundra	0.22283332	743.2700806	787	37.87838745	14642	3.324666739	7877.416504	deciduous
Alnus_alnobetula_1930621615__L__284-2538-678-3030	Alnus_alnobetula_1930621615	1930621615	119.1511093	118.4404658	Alnus alnobetula	unknown	6.44	0.090780975	1.691210696	59.770986	-151.832553	Cook Inlet taiga	Boreal Forests/Taiga	3.575166702	648.5875854	736	33.917099	11407	3.59766674	8713.666992	deciduous
Alnus_alnobetula_1930500767__L__2257-1918-3319-2649	Alnus_alnobetula_1930500767	1930500767	119.0794802	118.4404658	Alnus alnobetula	unknown	28.7	0.15933615	1.037710801	61.310233	-149.578969	Cook Inlet taiga	Boreal Forests/Taiga	1.925166726	884.9588623	666	42.90148163	11153	2.932333231	8259.25	deciduous
Alnus_alnobetula_1930621615__L__1121-496-1710-1384	Alnus_alnobetula_1930621615	1930621615	119.1511093	118.4404658	Alnus alnobetula	unknown	17.68	0.117797215	1.149883638	59.770986	-151.832553	Cook Inlet taiga	Boreal Forests/Taiga	3.575166702	648.5875854	736	33.917099	11407	3.59766674	8713.666992	deciduous
Alnus_alnobetula_1930500767__L__1020-2116-1883-2641	Alnus_alnobetula_1930500767	1930500767	119.0794802	118.4404658	Alnus alnobetula	unknown	14.59	0.101122331	1.343748833	61.310233	-149.578969	Cook Inlet taiga	Boreal Forests/Taiga	1.925166726	884.9588623	666	42.90148163	11153	2.932333231	8259.25	deciduous
Alnus_alnobetula_1930157187__L__2688-1796-3413-2102	Alnus_alnobetula_1930157187	1930157187	119.5996915	118.4404658	Alnus alnobetula	unknown	5.11	0.186962688	2.906416568	60.877758	-149.558944	Pacific Coastal Mountain icefields and tundra	Tundra	1.059166551	692.7946777	808	38.8504982	12210	3.473999977	8143.25	deciduous
Alnus_alnobetula_1930500767__L__2823-1073-3164-1470	Alnus_alnobetula_1930500767	1930500767	119.0794802	118.4404658	Alnus alnobetula	unknown	3.41	0.1062241	2.341396953	61.310233	-149.578969	Cook Inlet taiga	Boreal Forests/Taiga	1.925166726	884.9588623	666	42.90148163	11153	2.932333231	8259.25	deciduous
Alnus_alnobetula_1930500767__L__88-3943-1033-4642	Alnus_alnobetula_1930500767	1930500767	119.0794802	118.4404658	Alnus alnobetula	unknown	24.68	0.126245902	1.099287709	61.310233	-149.578969	Cook Inlet taiga	Boreal Forests/Taiga	1.925166726	884.9588623	666	42.90148163	11153	2.932333231	8259.25	deciduous
Alnus_alnobetula_1930157187__L__582-2667-1475-3696	Alnus_alnobetula_1930157187	1930157187	119.5996915	118.4404658	Alnus alnobetula	unknown	36.64	0.164272018	1.369442043	60.877758	-149.558944	Pacific Coastal Mountain icefields and tundra	Tundra	1.059166551	692.7946777	808	38.8504982	12210	3.473999977	8143.25	deciduous
Alnus_alnobetula_1929739211__L__151-4067-469-4413	Alnus_alnobetula_1929739211	1929739211	119.1976912	118.4404658	Alnus alnobetula	unknown	2.23	0.106779938	2.870765411	61.034258	-149.120758	Pacific Coastal Mountain icefields and tundra	Tundra	0.22283332	743.2700806	787	37.87838745	14642	3.324666739	7877.416504	deciduous
Alnus_alnobetula_1930500767__L__1404-1502-1808-2067	Alnus_alnobetula_1930500767	1930500767	119.0794802	118.4404658	Alnus alnobetula	unknown	6.62	0.114221783	1.817270052	61.310233	-149.578969	Cook Inlet taiga	Boreal Forests/Taiga	1.925166726	884.9588623	666	42.90148163	11153	2.932333231	8259.25	deciduous
Alnus_alnobetula_1930500767__L__986-4004-1755-4570	Alnus_alnobetula_1930500767	1930500767	119.0794802	118.4404658	Alnus alnobetula	unknown	14.65	0.154390801	1.341643865	61.310233	-149.578969	Cook Inlet taiga	Boreal Forests/Taiga	1.925166726	884.9588623	666	42.90148163	11153	2.932333231	8259.25	deciduous
Alnus_alnobetula_1930500767__L__885-3331-1190-3505	Alnus_alnobetula_1930500767	1930500767	119.0794802	118.4404658	Alnus alnobetula	unknown	0.67	0.136705506	4.359399268	61.310233	-149.578969	Cook Inlet taiga	Boreal Forests/Taiga	1.925166726	884.9588623	666	42.90148163	11153	2.932333231	8259.25	deciduous
Alnus_alnobetula_1930621615__L__465-1833-1001-2560	Alnus_alnobetula_1930621615	1930621615	119.1511093	118.4404658	Alnus alnobetula	unknown	13.42	0.114153117	1.277587508	59.770986	-151.832553	Cook Inlet taiga	Boreal Forests/Taiga	3.575166702	648.5875854	736	33.917099	11407	3.59766674	8713.666992	deciduous
Alnus_firma_1839548228__L__2451-4078-3050-4742	Alnus_firma_1839548228	1839548228	0	129.0607401	Alnus firma	unknown	7.49	0.092979476	1.625847268	51.035277	3.722777	Atlantic mixed forests	Temperate Broadleaf & Mixed Forests	10.79333305	565.5217285	802	15.63732052	9261	3.957999945	9929.416992	deciduous
Alnus_firma_1839548228__L__2041-928-2686-1248	Alnus_firma_1839548228	1839548228	0	129.0607401	Alnus firma	unknown	6.86	0.114402126	1.681341713	51.035277	3.722777	Atlantic mixed forests	Temperate Broadleaf & Mixed Forests	10.79333305	565.5217285	802	15.63732052	9261	3.957999945	9929.416992	deciduous
Alnus_firma_1839548228__L__929-3703-1745-4131	Alnus_firma_1839548228	1839548228	0	129.0607401	Alnus firma	unknown	9.44	0.149644329	1.48830691	51.035277	3.722777	Atlantic mixed forests	Temperate Broadleaf & Mixed Forests	10.79333305	565.5217285	802	15.63732052	9261	3.957999945	9929.416992	deciduous
Alnus_firma_1839548228__L__875-1469-1995-2694	Alnus_firma_1839548228	1839548228	0	129.0607401	Alnus firma	unknown	25.68	0.152623606	1.015468608	51.035277	3.722777	Atlantic mixed forests	Temperate Broadleaf & Mixed Forests	10.79333305	565.5217285	802	15.63732052	9261	3.957999945	9929.416992	deciduous
Alnus_firma_1839548228__L__1015-983-1547-2000	Alnus_firma_1839548228	1839548228	0	129.0607401	Alnus firma	unknown	7.91	0.128257016	1.592312789	51.035277	3.722777	Atlantic mixed forests	Temperate Broadleaf & Mixed Forests	10.79333305	565.5217285	802	15.63732052	9261	3.957999945	9929.416992	deciduous
Alnus_firma_1839549440__L__1707-1188-2521-2905	Alnus_firma_1839549440	1839549440	139.4879023	129.0505085	Alnus firma	unknown	34.4	0.150721286	1.227286265	50.965	5.408888	Atlantic mixed forests	Temperate Broadleaf & Mixed Forests	10.24266624	577.3196411	792	13.15097046	9138	3.636666775	9971.75	deciduous
Alnus_firma_2572982193__L__1573-2711-1954-2964	Alnus_firma_2572982193	2572982193	114.1215853	112.2091701	Alnus firma	unknown	2.62	0.157969733	1.587512043	36.583333	137.116667	Nihonkai evergreen forests	Temperate Broadleaf & Mixed Forests	12.13150024	887.3359985	1996	23.26331711	18888	3.109666586	12580.83301	deciduous
Alnus_firma_2572982193__L__2184-491-2673-1472	Alnus_firma_2572982193	2572982193	114.1215853	112.2091701	Alnus firma	unknown	17.59	0.099908832	0.767037455	36.583333	137.116667	Nihonkai evergreen forests	Temperate Broadleaf & Mixed Forests	12.13150024	887.3359985	1996	23.26331711	18888	3.109666586	12580.83301	deciduous
Alnus_firma_2572982193__L__1438-3434-1987-3941	Alnus_firma_2572982193	2572982193	114.1215853	112.2091701	Alnus firma	unknown	9.32	0.09796867	0.977667646	36.583333	137.116667	Nihonkai evergreen forests	Temperate Broadleaf & Mixed Forests	12.13150024	887.3359985	1996	23.26331711	18888	3.109666586	12580.83301	deciduous
Alnus_firma_2572982193__L__1906-2209-2360-2756	Alnus_firma_2572982193	2572982193	114.1215853	112.2091701	Alnus firma	unknown	8.78	0.099908832	1.000214663	36.583333	137.116667	Nihonkai evergreen forests	Temperate Broadleaf & Mixed Forests	12.13150024	887.3359985	1996	23.26331711	18888	3.109666586	12580.83301	deciduous
Alnus_firma_1839548228__L__2271-2868-3021-4053	Alnus_firma_1839548228	1839548228	0	129.0607401	Alnus firma	unknown	19.3	0.135318062	1.132527895	51.035277	3.722777	Atlantic mixed forests	Temperate Broadleaf & Mixed Forests	10.79333305	565.5217285	802	15.63732052	9261	3.957999945	9929.416992	deciduous
Alnus_firma_2572982193__L__1008-1644-1451-2491	Alnus_firma_2572982193	2572982193	114.1215853	112.2091701	Alnus firma	unknown	13.99	0.125461113	0.837154768	36.583333	137.116667	Nihonkai evergreen forests	Temperate Broadleaf & Mixed Forests	12.13150024	887.3359985	1996	23.26331711	18888	3.109666586	12580.83301	deciduous
Alnus_firma_2572982193__L__2541-1155-3335-1613	Alnus_firma_2572982193	2572982193	114.1215853	112.2091701	Alnus firma	unknown	13.4	0.111529489	0.851048066	36.583333	137.116667	Nihonkai evergreen forests	Temperate Broadleaf & Mixed Forests	12.13150024	887.3359985	1996	23.26331711	18888	3.109666586	12580.83301	deciduous
Alnus_firma_1839548228__L__331-1650-891-2989	Alnus_firma_1839548228	1839548228	0	129.0607401	Alnus firma	unknown	20.25	0.118526041	1.111929979	51.035277	3.722777	Atlantic mixed forests	Temperate Broadleaf & Mixed Forests	10.79333305	565.5217285	802	15.63732052	9261	3.957999945	9929.416992	deciduous
Alnus_firma_1839548228__L__572-697-1108-2321	Alnus_firma_1839548228	1839548228	0	129.0607401	Alnus firma	unknown	24.88	0.180220621	1.027819744	51.035277	3.722777	Atlantic mixed forests	Temperate Broadleaf & Mixed Forests	10.79333305	565.5217285	802	15.63732052	9261	3.957999945	9929.416992	deciduous
Alnus_firma_2572982193__L__1810-1509-2214-2290	Alnus_firma_2572982193	2572982193	114.1215853	112.2091701	Alnus firma	unknown	11.15	0.053300719	0.912954477	36.583333	137.116667	Nihonkai evergreen forests	Temperate Broadleaf & Mixed Forests	12.13150024	887.3359985	1996	23.26331711	18888	3.109666586	12580.83301	deciduous
Alnus_firma_1839549440__L__874-2738-2342-3647	Alnus_firma_1839549440	1839549440	139.4879023	129.0505085	Alnus firma	unknown	31.32	0.137900017	1.2720591	50.965	5.408888	Atlantic mixed forests	Temperate Broadleaf & Mixed Forests	10.24266624	577.3196411	792	13.15097046	9138	3.636666775	9971.75	deciduous
Alnus_firma_2572982193__L__1426-3118-1801-3472	Alnus_firma_2572982193	2572982193	114.1215853	112.2091701	Alnus firma	unknown	4.83	0.09437592	1.256725183	36.583333	137.116667	Nihonkai evergreen forests	Temperate Broadleaf & Mixed Forests	12.13150024	887.3359985	1996	23.26331711	18888	3.109666586	12580.83301	deciduous
Alnus_nepalensis_3898432871__L__2821-2620-3382-3728	Alnus_nepalensis_3898432871	3898432871	131.8030779	129.0525793	Alnus nepalensis	unknown	19.18	0.095969767	1.045289969	27.681033	85.378183	Eastern Himalayan broadleaf forests	Temperate Broadleaf & Mixed Forests	18.23033333	510.8089905	1590	108.3273773	10731	1.275666714	17167.83398	deciduous
Alnus_nepalensis_3898425948__L__2027-2208-3196-3469	Alnus_nepalensis_3898425948	3898425948	131.8160173	129.0525793	Alnus nepalensis	unknown	35.43	0.16707162	0.479076227	27.5	84.58	Himalayan subtropical broadleaf forests	Tropical & Subtropical Moist Broadleaf Forests	22.20066643	496.3312683	1809	113.2987213	11072	1.24000001	17984.08398	deciduous
Alnus_nepalensis_3898433416__L__150-994-2062-2062	Alnus_nepalensis_3898433416	3898433416	131.56831	129.0555065	Alnus nepalensis	unknown	71.69	0.207456401	1.266575222	26.4881	98.8933	Nujiang Langcang Gorge alpine conifer and mixed forests	Temperate Conifer Forests	16.85333252	475.598114	1517	66.92644501	12412	1.286333323	15385.83301	deciduous
Alnus_nepalensis_3898425948__L__516-2742-811-3243	Alnus_nepalensis_3898425948	3898425948	131.8160173	129.0525793	Alnus nepalensis	unknown	3.99	0.040853645	1.103297806	27.5	84.58	Himalayan subtropical broadleaf forests	Tropical & Subtropical Moist Broadleaf Forests	22.20066643	496.3312683	1809	113.2987213	11072	1.24000001	17984.08398	deciduous
Alnus_nepalensis_3898425948__L__740-1538-1344-1994	Alnus_nepalensis_3898425948	3898425948	131.8160173	129.0525793	Alnus nepalensis	unknown	8.82	0.098913661	0.814883269	27.5	84.58	Himalayan subtropical broadleaf forests	Tropical & Subtropical Moist Broadleaf Forests	22.20066643	496.3312683	1809	113.2987213	11072	1.24000001	17984.08398	deciduous
Alnus_nepalensis_3898425948__L__529-1151-923-1991	Alnus_nepalensis_3898425948	3898425948	131.8160173	129.0525793	Alnus nepalensis	unknown	11.1	0.07197026	0.746364583	27.5	84.58	Himalayan subtropical broadleaf forests	Tropical & Subtropical Moist Broadleaf Forests	22.20066643	496.3312683	1809	113.2987213	11072	1.24000001	17984.08398	deciduous
Alnus_nepalensis_3898432871__L__1317-1762-2586-2365	Alnus_nepalensis_3898432871	3898432871	131.8030779	129.0525793	Alnus nepalensis	unknown	23.45	0.144154448	0.968033488	27.681033	85.378183	Eastern Himalayan broadleaf forests	Temperate Broadleaf & Mixed Forests	18.23033333	510.8089905	1590	108.3273773	10731	1.275666714	17167.83398	deciduous
Alnus_nepalensis_3898425948__L__1994-1959-2264-2128	Alnus_nepalensis_3898425948	3898425948	131.8160173	129.0525793	Alnus nepalensis	unknown	1.12	0.05310432	1.792516311	27.5	84.58	Himalayan subtropical broadleaf forests	Tropical & Subtropical Moist Broadleaf Forests	22.20066643	496.3312683	1809	113.2987213	11072	1.24000001	17984.08398	deciduous
Alnus_nepalensis_3898432871__L__2770-1994-3940-2518	Alnus_nepalensis_3898432871	3898432871	131.8030779	129.0525793	Alnus nepalensis	unknown	17.88	0.083457839	1.07369408	27.681033	85.378183	Eastern Himalayan broadleaf forests	Temperate Broadleaf & Mixed Forests	18.23033333	510.8089905	1590	108.3273773	10731	1.275666714	17167.83398	deciduous
Alnus_pendula_3320750479__L__1237-1030-1902-1514	Alnus_pendula_3320750479	3320750479	0	124.0383911	Alnus pendula	unknown	10.25	0.083003577	1.24231378	36.775	138.941667	Honshu alpine conifer forests	Temperate Conifer Forests	9.114333153	888.4238892	1654	37.52270889	16965	3.030999899	12561.41699	deciduous
Alnus_pendula_2572982353__L__964-1205-1527-1493	Alnus_pendula_2572982353	2572982353	113.7720134	112.2091701	Alnus pendula	unknown	6.08	0.134453615	1.563502949	36.541929	137.266667	Nihonkai montane deciduous forests	Temperate Broadleaf & Mixed Forests	11.70950031	897.3596191	1864	25.66811943	18131	3.21933341	12689.75	deciduous
Alnus_pendula_2572980126__L__1700-2964-1981-3406	Alnus_pendula_2572980126	2572980126	113.7811821	112.2091701	Alnus pendula	unknown	4.57	0.097075464	1.943816105	36.583333	137.116667	Nihonkai evergreen forests	Temperate Broadleaf & Mixed Forests	12.13150024	887.3359985	1996	23.26331711	18888	3.109666586	12580.83301	deciduous
Alnus_pendula_2397733199__L__783-2354-1213-2766	Alnus_pendula_2397733199	2397733199	130.566923	129.0582009	Alnus pendula	unknown	3.9	0.13807292	2.821891309	36.58	137.12	Nihonkai evergreen forests	Temperate Broadleaf & Mixed Forests	12.13150024	887.3359985	1996	23.26331711	18888	3.109666586	12580.83301	deciduous
Alnus_pendula_2572980126__L__1744-1330-2178-2508	Alnus_pendula_2572980126	2572980126	113.7811821	112.2091701	Alnus pendula	unknown	19.7	0.150183072	1.112389974	36.583333	137.116667	Nihonkai evergreen forests	Temperate Broadleaf & Mixed Forests	12.13150024	887.3359985	1996	23.26331711	18888	3.109666586	12580.83301	deciduous
Alnus_pendula_2572980126__L__2484-3043-3115-3185	Alnus_pendula_2572980126	2572980126	113.7811821	112.2091701	Alnus pendula	unknown	2.8	0.098261766	2.343844505	36.583333	137.116667	Nihonkai evergreen forests	Temperate Broadleaf & Mixed Forests	12.13150024	887.3359985	1996	23.26331711	18888	3.109666586	12580.83301	deciduous
Alnus_pendula_2572982353__L__870-1458-1423-1983	Alnus_pendula_2572982353	2572982353	113.7720134	112.2091701	Alnus pendula	unknown	7.14	0.122107745	1.470405624	36.541929	137.266667	Nihonkai montane deciduous forests	Temperate Broadleaf & Mixed Forests	11.70950031	897.3596191	1864	25.66811943	18131	3.21933341	12689.75	deciduous
Alnus_pendula_2572980126__L__2088-2749-2369-2951	Alnus_pendula_2572980126	2572980126	113.7811821	112.2091701	Alnus pendula	unknown	1.97	0.091757761	2.680754638	36.583333	137.116667	Nihonkai evergreen forests	Temperate Broadleaf & Mixed Forests	12.13150024	887.3359985	1996	23.26331711	18888	3.109666586	12580.83301	deciduous
Alnus_pendula_3320750479__L__258-2161-620-3089	Alnus_pendula_3320750479	3320750479	0	124.0383911	Alnus pendula	unknown	11.19	0.166202802	1.20136431	36.775	138.941667	Honshu alpine conifer forests	Temperate Conifer Forests	9.114333153	888.4238892	1654	37.52270889	16965	3.030999899	12561.41699	deciduous
Alnus_pendula_3320750479__L__2102-2548-2491-3003	Alnus_pendula_3320750479	3320750479	0	124.0383911	Alnus pendula	unknown	4.88	0.076483038	1.649496685	36.775	138.941667	Honshu alpine conifer forests	Temperate Conifer Forests	9.114333153	888.4238892	1654	37.52270889	16965	3.030999899	12561.41699	deciduous
Alnus_pendula_2572980126__L__1069-2267-2026-2778	Alnus_pendula_2572980126	2572980126	113.7811821	112.2091701	Alnus pendula	unknown	17.06	0.12335668	1.175241655	36.583333	137.116667	Nihonkai evergreen forests	Temperate Broadleaf & Mixed Forests	12.13150024	887.3359985	1996	23.26331711	18888	3.109666586	12580.83301	deciduous
Alnus_pendula_2572980126__L__2001-2023-2390-2829	Alnus_pendula_2572980126	2572980126	113.7811821	112.2091701	Alnus pendula	unknown	12.33	0.100207732	1.330439925	36.583333	137.116667	Nihonkai evergreen forests	Temperate Broadleaf & Mixed Forests	12.13150024	887.3359985	1996	23.26331711	18888	3.109666586	12580.83301	deciduous
Alnus_pendula_2572982353__L__2641-2179-2916-2762	Alnus_pendula_2572982353	2572982353	113.7720134	112.2091701	Alnus pendula	unknown	5.53	0.079592378	1.62117117	36.541929	137.266667	Nihonkai montane deciduous forests	Temperate Broadleaf & Mixed Forests	11.70950031	897.3596191	1864	25.66811943	18131	3.21933341	12689.75	deciduous
Alnus_rhombifolia_3503204817__L__2505-1459-3400-2117	Alnus_rhombifolia_3503204817	3503204817	0	129.0654905	Alnus rhombifolia	unknown	15.78	0.077866481	1.068068253	33.587077	-117.518435	California coastal sage and chaparral	Mediterranean Forests, Woodlands & Scrub	16.97649956	434.7940979	383	92.49584961	1819	3.009666681	17922.5	deciduous
Alnus_rhombifolia_3503204817__L__1923-2048-3616-3071	Alnus_rhombifolia_3503204817	3503204817	0	129.0654905	Alnus rhombifolia	unknown	54.08	0.077866481	0.667199738	33.587077	-117.518435	California coastal sage and chaparral	Mediterranean Forests, Woodlands & Scrub	16.97649956	434.7940979	383	92.49584961	1819	3.009666681	17922.5	deciduous
Alnus_rhombifolia_3395990501__L__1605-2976-2363-4066	Alnus_rhombifolia_3395990501	3395990501	0	129.0534157	Alnus rhombifolia	unknown	26.18	0.085587514	0.928142602	40.5455	-121.733722	Sierra Nevada forests	Temperate Conifer Forests	9.246167183	628.6995239	1207	70.6255722	7835	2.836666584	16250.25	deciduous
Alnus_rhombifolia_4851207941__L__2455-2967-2991-3950	Alnus_rhombifolia_4851207941	4851207941	123.9243357	126.5688426	Alnus rhombifolia	unknown	14.56	0.148354851	1.003631087	46.51145	-117.231717	Palouse grasslands	Temperate Grasslands, Savannas & Shrublands	10.43949986	766.1636963	408	28.85572815	2756	2.700000048	13908.58301	deciduous
Alnus_rhombifolia_3395990501__L__2933-1479-3732-1879	Alnus_rhombifolia_3395990501	3395990501	0	129.0534157	Alnus rhombifolia	unknown	6.85	0.093307058	1.548978224	40.5455	-121.733722	Sierra Nevada forests	Temperate Conifer Forests	9.246167183	628.6995239	1207	70.6255722	7835	2.836666584	16250.25	deciduous
Alnus_rhombifolia_3395990501__L__1748-2340-2529-2962	Alnus_rhombifolia_3395990501	3395990501	0	129.0534157	Alnus rhombifolia	unknown	16.78	0.08345637	1.100040268	40.5455	-121.733722	Sierra Nevada forests	Temperate Conifer Forests	9.246167183	628.6995239	1207	70.6255722	7835	2.836666584	16250.25	deciduous
Alnus_rhombifolia_4851207941__L__1344-1389-2321-2783	Alnus_rhombifolia_4851207941	4851207941	123.9243357	126.5688426	Alnus rhombifolia	unknown	44.19	0.169458241	0.656731702	46.51145	-117.231717	Palouse grasslands	Temperate Grasslands, Savannas & Shrublands	10.43949986	766.1636963	408	28.85572815	2756	2.700000048	13908.58301	deciduous
Alnus_rhombifolia_2566038610__L__1287-2172-2047-2633	Alnus_rhombifolia_2566038610	2566038610	0	129.0603369	Alnus rhombifolia	unknown	11.64	0.110938972	1.181384119	41.631667	-122.730556	Klamath-Siskiyou forests	Temperate Conifer Forests	9.318166733	674.882019	676	67.85567474	3967	2.744666576	15423.58301	deciduous
Alnus_rhombifolia_3395990501__L__686-3691-1460-4708	Alnus_rhombifolia_3395990501	3395990501	0	129.0534157	Alnus rhombifolia	unknown	25.39	0.09584649	0.939069983	40.5455	-121.733722	Sierra Nevada forests	Temperate Conifer Forests	9.246167183	628.6995239	1207	70.6255722	7835	2.836666584	16250.25	deciduous
Alnus_rhombifolia_3395990501__L__2675-708-3471-1787	Alnus_rhombifolia_3395990501	3395990501	0	129.0534157	Alnus rhombifolia	unknown	23.72	0.131956107	0.963796403	40.5455	-121.733722	Sierra Nevada forests	Temperate Conifer Forests	9.246167183	628.6995239	1207	70.6255722	7835	2.836666584	16250.25	deciduous
Alnus_rhombifolia_3503204817__L__1572-3032-3309-3901	Alnus_rhombifolia_3503204817	3503204817	0	129.0654905	Alnus rhombifolia	unknown	44.82	0.156693694	0.716825807	33.587077	-117.518435	California coastal sage and chaparral	Mediterranean Forests, Woodlands & Scrub	16.97649956	434.7940979	383	92.49584961	1819	3.009666681	17922.5	deciduous
Alnus_rhombifolia_3395990501__L__919-1881-2149-2679	Alnus_rhombifolia_3395990501	3395990501	0	129.0534157	Alnus rhombifolia	unknown	33.81	0.135547406	0.841751415	40.5455	-121.733722	Sierra Nevada forests	Temperate Conifer Forests	9.246167183	628.6995239	1207	70.6255722	7835	2.836666584	16250.25	deciduous
Alnus_rhombifolia_3395990501__L__1945-3796-3230-4607	Alnus_rhombifolia_3395990501	3395990501	0	129.0534157	Alnus rhombifolia	unknown	33.39	0.152238378	0.845780442	40.5455	-121.733722	Sierra Nevada forests	Temperate Conifer Forests	9.246167183	628.6995239	1207	70.6255722	7835	2.836666584	16250.25	deciduous
Alnus_rhombifolia_4040321377__L__813-2684-1448-3466	Alnus_rhombifolia_4040321377	4040321377	0	126.7071326	Alnus rhombifolia	unknown	17.1	0.105295288	1.215568699	41.378478	-123.42212	Klamath-Siskiyou forests	Temperate Conifer Forests	11.62199974	578.7868042	1251	80.62648773	8461	2.519000053	14991.5	deciduous
Alnus_rhombifolia_3395990501__L__113-4412-1285-5017	Alnus_rhombifolia_3395990501	3395990501	0	129.0534157	Alnus rhombifolia	unknown	16.24	0.124221583	1.113871903	40.5455	-121.733722	Sierra Nevada forests	Temperate Conifer Forests	9.246167183	628.6995239	1207	70.6255722	7835	2.836666584	16250.25	deciduous
Alnus_rhombifolia_4851207941__L__625-4033-1258-4933	Alnus_rhombifolia_4851207941	4851207941	123.9243357	126.5688426	Alnus rhombifolia	unknown	18.48	0.068945326	0.916266057	46.51145	-117.231717	Palouse grasslands	Temperate Grasslands, Savannas & Shrublands	10.43949986	766.1636963	408	28.85572815	2756	2.700000048	13908.58301	deciduous
Alnus_rhombifolia_2566038610__L__1605-3781-2490-4315	Alnus_rhombifolia_2566038610	2566038610	0	129.0603369	Alnus rhombifolia	unknown	14.53	0.105388463	1.085424705	41.631667	-122.730556	Klamath-Siskiyou forests	Temperate Conifer Forests	9.318166733	674.882019	676	67.85567474	3967	2.744666576	15423.58301	deciduous
Alnus_rhombifolia_2566038610__L__2797-2067-3272-2639	Alnus_rhombifolia_2566038610	2566038610	0	129.0603369	Alnus rhombifolia	unknown	8.41	0.149041793	1.337559458	41.631667	-122.730556	Klamath-Siskiyou forests	Temperate Conifer Forests	9.318166733	674.882019	676	67.85567474	3967	2.744666576	15423.58301	deciduous
Alnus_rhombifolia_3503204817__L__824-3691-2873-4660	Alnus_rhombifolia_3503204817	3503204817	0	129.0654905	Alnus rhombifolia	unknown	57.92	0.124932818	0.649943153	33.587077	-117.518435	California coastal sage and chaparral	Mediterranean Forests, Woodlands & Scrub	16.97649956	434.7940979	383	92.49584961	1819	3.009666681	17922.5	deciduous
Alnus_rhombifolia_2566038610__L__701-3147-1248-3904	Alnus_rhombifolia_2566038610	2566038610	0	129.0603369	Alnus rhombifolia	unknown	11.29	0.076312042	1.195242648	41.631667	-122.730556	Klamath-Siskiyou forests	Temperate Conifer Forests	9.318166733	674.882019	676	67.85567474	3967	2.744666576	15423.58301	deciduous
Alnus_rhombifolia_4040321377__L__1541-3405-2320-4608	Alnus_rhombifolia_4040321377	4040321377	0	126.7071326	Alnus rhombifolia	unknown	33.91	0.096012946	0.935833973	41.378478	-123.42212	Klamath-Siskiyou forests	Temperate Conifer Forests	11.62199974	578.7868042	1251	80.62648773	8461	2.519000053	14991.5	deciduous
Alnus_rhombifolia_4851207941__L__767-3302-1287-4257	Alnus_rhombifolia_4851207941	4851207941	123.9243357	126.5688426	Alnus rhombifolia	unknown	14.34	0.105212626	1.009485242	46.51145	-117.231717	Palouse grasslands	Temperate Grasslands, Savannas & Shrublands	10.43949986	766.1636963	408	28.85572815	2756	2.700000048	13908.58301	deciduous
Alnus_rhombifolia_3395990501__L__2278-1781-3911-2729	Alnus_rhombifolia_3395990501	3395990501	0	129.0534157	Alnus rhombifolia	unknown	47.43	0.141401043	0.739650946	40.5455	-121.733722	Sierra Nevada forests	Temperate Conifer Forests	9.246167183	628.6995239	1207	70.6255722	7835	2.836666584	16250.25	deciduous
Alnus_rhombifolia_4040321377__L__2319-3030-3356-3846	Alnus_rhombifolia_4040321377	4040321377	0	126.7071326	Alnus rhombifolia	unknown	32.78	0.110491017	0.948028523	41.378478	-123.42212	Klamath-Siskiyou forests	Temperate Conifer Forests	11.62199974	578.7868042	1251	80.62648773	8461	2.519000053	14991.5	deciduous
Alnus_rhombifolia_2566038610__L__2482-3637-3400-4113	Alnus_rhombifolia_2566038610	2566038610	0	129.0603369	Alnus rhombifolia	unknown	12.88	0.099226833	1.136572928	41.631667	-122.730556	Klamath-Siskiyou forests	Temperate Conifer Forests	9.318166733	674.882019	676	67.85567474	3967	2.744666576	15423.58301	deciduous
Alnus_rhombifolia_4851207941__L__1883-2525-2571-3783	Alnus_rhombifolia_4851207941	4851207941	123.9243357	126.5688426	Alnus rhombifolia	unknown	30.08	0.121310284	0.760675832	46.51145	-117.231717	Palouse grasslands	Temperate Grasslands, Savannas & Shrublands	10.43949986	766.1636963	408	28.85572815	2756	2.700000048	13908.58301	deciduous
Alnus_rhombifolia_3503204817__L__329-4766-1915-5699	Alnus_rhombifolia_3503204817	3503204817	0	129.0654905	Alnus rhombifolia	unknown	45.59	0.123968072	0.712176593	33.587077	-117.518435	California coastal sage and chaparral	Mediterranean Forests, Woodlands & Scrub	16.97649956	434.7940979	383	92.49584961	1819	3.009666681	17922.5	deciduous
Alnus_rubra_1927800538__L__1925-1632-3006-2195	Alnus_rubra_1927800538	1927800538	119.8959412	118.4404658	Alnus rubra	unknown	22.74	0.123991426	1.07581523	49.21386	-124.17622	Central Pacific coastal forests	Temperate Conifer Forests	8.818833351	520.0560303	1359	64.09589386	16088	3.248666763	11388.25	deciduous
Alnus_rubra_1930300475__L__1686-2020-2528-2876	Alnus_rubra_1930300475	1930300475	119.8002755	118.4404658	Alnus rubra	unknown	21.94	0.166317304	1.495430199	43.82483	-122.62025	Central and Southern Cascades forests	Temperate Conifer Forests	10.60633373	536.6129761	1398	60.73096848	10632	3.211333275	13964.41699	deciduous
Alnus_rubra_1928086173__L__1866-2088-2519-2535	Alnus_rubra_1928086173	1928086173	119.1928488	118.4404658	Alnus rubra	unknown	3.5	0.034591888	1.021471848	43.87489	-122.69864	Central and Southern Cascades forests	Temperate Conifer Forests	10.72749996	530.1141968	1420	60.72051239	10667	3.203666687	13860.16699	deciduous
Alnus_rubra_1928086173__L__1725-964-2612-2475	Alnus_rubra_1928086173	1928086173	119.1928488	118.4404658	Alnus rubra	unknown	47.33	0.126125825	0.377709797	43.87489	-122.69864	Central and Southern Cascades forests	Temperate Conifer Forests	10.72749996	530.1141968	1420	60.72051239	10667	3.203666687	13860.16699	deciduous
Alnus_rubra_1927800538__L__491-2906-1374-3454	Alnus_rubra_1927800538	1927800538	119.8959412	118.4404658	Alnus rubra	unknown	17.64	0.131875926	1.185411637	49.21386	-124.17622	Central Pacific coastal forests	Temperate Conifer Forests	8.818833351	520.0560303	1359	64.09589386	16088	3.248666763	11388.25	deciduous
Alnus_rubra_1927800538__L__675-3519-981-3760	Alnus_rubra_1927800538	1927800538	119.8959412	118.4404658	Alnus rubra	unknown	2.17	0.094362731	2.639392789	49.21386	-124.17622	Central Pacific coastal forests	Temperate Conifer Forests	8.818833351	520.0560303	1359	64.09589386	16088	3.248666763	11388.25	deciduous
Alnus_rubra_1930300475__L__997-2724-2512-3611	Alnus_rubra_1930300475	1930300475	119.8002755	118.4404658	Alnus rubra	unknown	48.23	0.167153075	1.106856558	43.82483	-122.62025	Central and Southern Cascades forests	Temperate Conifer Forests	10.60633373	536.6129761	1398	60.73096848	10632	3.211333275	13964.41699	deciduous
Alnus_rubra_1930170827__L__1152-1234-2186-1936	Alnus_rubra_1930170827	1930170827	119.1525253	118.4404658	Alnus rubra	unknown	27.9	0.109426173	1.114171019	46.22814	-115.44572	North Central Rockies forests	Temperate Conifer Forests	7.461833477	768.1948853	788	28.96157265	6969	2.089666605	14030.16699	deciduous
Alnus_rubra_1927800538__L__1351-2974-2176-3731	Alnus_rubra_1927800538	1927800538	119.8959412	118.4404658	Alnus rubra	unknown	25.48	0.12314698	1.030062233	49.21386	-124.17622	Central Pacific coastal forests	Temperate Conifer Forests	8.818833351	520.0560303	1359	64.09589386	16088	3.248666763	11388.25	deciduous
Alnus_rubra_1930300475__L__1218-600-2009-2171	Alnus_rubra_1930300475	1930300475	119.8002755	118.4404658	Alnus rubra	unknown	40.24	0.142637464	1.186148848	43.82483	-122.62025	Central and Southern Cascades forests	Temperate Conifer Forests	10.60633373	536.6129761	1398	60.73096848	10632	3.211333275	13964.41699	deciduous
Alseodaphnopsis_petiolaris_1930697191__L__812-3474-2029-4710	Alseodaphnopsis_petiolaris_1930697191	1930697191	130.3950465	129.0553588	Alseodaphnopsis petiolaris	unknown	32.07	0.05422804	0.617875995	26.364989	97.698192	Northern Triangle subtropical forests	Tropical & Subtropical Moist Broadleaf Forests	21.26616669	450.3215637	3057	100.4128799	22555	0.981666684	16231.83301	NA
Alseuosmia_quercifolia_4060348398__L__484-909-827-2014	Alseuosmia_quercifolia_4060348398	4060348398	0	90.11071346	Alseuosmia quercifolia	unknown	17.93	0.119523298	1.41120514	-35.238833	173.627833	Northland temperate kauri forests	Temperate Broadleaf & Mixed Forests	13.95400047	286.4491882	1743	25.79925346	16920	5.08433342	15166	NA
Alseuosmia_quercifolia_4520717508__L__1197-1007-1485-1421	Alseuosmia_quercifolia_4520717508	4520717508	0	91.07563625	Alseuosmia quercifolia	unknown	4.85	0.135813675	2.409205159	-35.17158	173.2722	Northland temperate kauri forests	Temperate Broadleaf & Mixed Forests	14.24450016	283.6893921	1873	32.06142044	15763	5.148666859	15132.33301	NA
Alseuosmia_quercifolia_4520717508__L__152-2130-907-2540	Alseuosmia_quercifolia_4520717508	4520717508	0	91.07563625	Alseuosmia quercifolia	unknown	19.77	0.162116057	1.40848615	-35.17158	173.2722	Northland temperate kauri forests	Temperate Broadleaf & Mixed Forests	14.24450016	283.6893921	1873	32.06142044	15763	5.148666859	15132.33301	NA
Alseuosmia_quercifolia_4520717508__L__1591-1450-1880-2129	Alseuosmia_quercifolia_4520717508	4520717508	0	91.07563625	Alseuosmia quercifolia	unknown	10.24	0.226356125	1.810891979	-35.17158	173.2722	Northland temperate kauri forests	Temperate Broadleaf & Mixed Forests	14.24450016	283.6893921	1873	32.06142044	15763	5.148666859	15132.33301	NA
Alseuosmia_quercifolia_4520717508__L__329-325-750-1066	Alseuosmia_quercifolia_4520717508	4520717508	0	91.07563625	Alseuosmia quercifolia	unknown	16.7	0.125189949	1.502274988	-35.17158	173.2722	Northland temperate kauri forests	Temperate Broadleaf & Mixed Forests	14.24450016	283.6893921	1873	32.06142044	15763	5.148666859	15132.33301	NA
Alseuosmia_quercifolia_4520717508__L__685-270-990-974	Alseuosmia_quercifolia_4520717508	4520717508	0	91.07563625	Alseuosmia quercifolia	unknown	12.49	0.137577563	1.67857317	-35.17158	173.2722	Northland temperate kauri forests	Temperate Broadleaf & Mixed Forests	14.24450016	283.6893921	1873	32.06142044	15763	5.148666859	15132.33301	NA
Alseuosmia_quercifolia_4520717508__L__69-572-470-1419	Alseuosmia_quercifolia_4520717508	4520717508	0	91.07563625	Alseuosmia quercifolia	unknown	18.6	0.164698273	1.441694308	-35.17158	173.2722	Northland temperate kauri forests	Temperate Broadleaf & Mixed Forests	14.24450016	283.6893921	1873	32.06142044	15763	5.148666859	15132.33301	NA
Alseuosmia_quercifolia_4520717508__L__776-1578-1152-2130	Alseuosmia_quercifolia_4520717508	4520717508	0	91.07563625	Alseuosmia quercifolia	unknown	12.07	0.192069541	1.700650031	-35.17158	173.2722	Northland temperate kauri forests	Temperate Broadleaf & Mixed Forests	14.24450016	283.6893921	1873	32.06142044	15763	5.148666859	15132.33301	NA
Alseuosmia_quercifolia_4520831598__L__1233-326-1529-870	Alseuosmia_quercifolia_4520831598	4520831598	0	91.07563625	Alseuosmia quercifolia	unknown	10.36	0.186658043	1.951673543	-36.16344	174.5344	Northland temperate kauri forests	Temperate Broadleaf & Mixed Forests	14.80783367	302.9169617	1437	25.83417702	12077	4.810666561	15158.91699	NA
Alseuosmia_quercifolia_4520831598__L__1328-1392-1850-2044	Alseuosmia_quercifolia_4520831598	4520831598	0	91.07563625	Alseuosmia quercifolia	unknown	19.68	0.234979797	1.527414874	-36.16344	174.5344	Northland temperate kauri forests	Temperate Broadleaf & Mixed Forests	14.80783367	302.9169617	1437	25.83417702	12077	4.810666561	15158.91699	NA
Alseuosmia_quercifolia_4520831598__L__1477-312-2021-881	Alseuosmia_quercifolia_4520831598	4520831598	0	91.07563625	Alseuosmia quercifolia	unknown	17.75	0.138885778	1.588842429	-36.16344	174.5344	Northland temperate kauri forests	Temperate Broadleaf & Mixed Forests	14.80783367	302.9169617	1437	25.83417702	12077	4.810666561	15158.91699	NA
Alseuosmia_quercifolia_4520831598__L__534-358-833-964	Alseuosmia_quercifolia_4520831598	4520831598	0	91.07563625	Alseuosmia quercifolia	unknown	12.58	0.27162735	1.812160236	-36.16344	174.5344	Northland temperate kauri forests	Temperate Broadleaf & Mixed Forests	14.80783367	302.9169617	1437	25.83417702	12077	4.810666561	15158.91699	NA
Alseuosmia_quercifolia_4520876529__L__1187-1636-1776-2006	Alseuosmia_quercifolia_4520876529	4520876529	0	91.07563625	Alseuosmia quercifolia	unknown	11.07	0.191755445	1.889165666	-36.2517	174.601	Northland temperate kauri forests	Temperate Broadleaf & Mixed Forests	14.63983345	304.0707703	1441	20.69181061	12548	4.688666821	15092.5	NA
Alseuosmia_quercifolia_4520876529__L__1227-662-1707-912	Alseuosmia_quercifolia_4520876529	4520876529	0	91.07563625	Alseuosmia quercifolia	unknown	7.76	0.143160184	2.163750881	-36.2517	174.601	Northland temperate kauri forests	Temperate Broadleaf & Mixed Forests	14.63983345	304.0707703	1441	20.69181061	12548	4.688666821	15092.5	NA
Alseuosmia_quercifolia_4520876529__L__1279-942-1813-1250	Alseuosmia_quercifolia_4520876529	4520876529	0	91.07563625	Alseuosmia quercifolia	unknown	9.66	0.144417838	1.990092087	-36.2517	174.601	Northland temperate kauri forests	Temperate Broadleaf & Mixed Forests	14.63983345	304.0707703	1441	20.69181061	12548	4.688666821	15092.5	NA
Alseuosmia_quercifolia_4520876529__L__707-389-1188-735	Alseuosmia_quercifolia_4520876529	4520876529	0	91.07563625	Alseuosmia quercifolia	unknown	7.63	0.137577563	2.177760226	-36.2517	174.601	Northland temperate kauri forests	Temperate Broadleaf & Mixed Forests	14.63983345	304.0707703	1441	20.69181061	12548	4.688666821	15092.5	NA
Alseuosmia_quercifolia_4520876529__L__878-155-1193-681	Alseuosmia_quercifolia_4520876529	4520876529	0	91.07563625	Alseuosmia quercifolia	unknown	3.4	0.138885778	2.96557894	-36.2517	174.601	Northland temperate kauri forests	Temperate Broadleaf & Mixed Forests	14.63983345	304.0707703	1441	20.69181061	12548	4.688666821	15092.5	NA
Alsomitra_macrocarpa_1999145228__L__2202-2286-3848-3414	Alsomitra_macrocarpa_1999145228	1999145228	122.6694962	129.0505185	Alsomitra macrocarpa	unknown	75.54	0.168057494	1.056988533	-6.733333	146.733333	Northern New Guinea lowland rain and freshwater swamp forests	Tropical & Subtropical Moist Broadleaf Forests	25.63816643	75.0302887	2517	7.645998001	16425	1.896666646	17387.5	NA
Alsomitra_macrocarpa_1999145228__L__379-2931-1687-4653	Alsomitra_macrocarpa_1999145228	1999145228	122.6694962	129.0505185	Alsomitra macrocarpa	unknown	79.35	0.25323695	1.037306155	-6.733333	146.733333	Northern New Guinea lowland rain and freshwater swamp forests	Tropical & Subtropical Moist Broadleaf Forests	25.63816643	75.0302887	2517	7.645998001	16425	1.896666646	17387.5	NA
Alsomitra_macrocarpa_2572983063__L__1979-2211-3434-3966	Alsomitra_macrocarpa_2572983063	2572983063	119.1133338	115.6826622	Alsomitra macrocarpa	unknown	102.92	0.214040668	0.880078869	6.989444	125.269722	Mindanao montane rain forests	Tropical & Subtropical Moist Broadleaf Forests	16.82116699	49.96480942	2834	20.92743301	37195	2.653000116	15602.08301	NA
Alsomitra_macrocarpa_2572983063__L__629-664-2317-2823	Alsomitra_macrocarpa_2572983063	2572983063	119.1133338	115.6826622	Alsomitra macrocarpa	unknown	164.31	0.154346921	0.736059398	6.989444	125.269722	Mindanao montane rain forests	Tropical & Subtropical Moist Broadleaf Forests	16.82116699	49.96480942	2834	20.92743301	37195	2.653000116	15602.08301	NA
Alsomitra_macrocarpa_2572983769__L__1730-285-3405-2453	Alsomitra_macrocarpa_2572983769	2572983769	119.0351657	115.6826622	Alsomitra macrocarpa	unknown	170.72	0.202319953	0.892000293	9.307	123.3074	Greater Negros-Panay rain forests	Tropical & Subtropical Moist Broadleaf Forests	27.9011364	65.64169312	1320	43.70994568	8888	1.791666627	15415.83301	NA
Alvaradoa_arborescens_1929537680__L__1277-718-1442-945	Alvaradoa_arborescens_1929537680	1929537680	118.4923372	119.3857331	Alvaradoa arborescens	unknown	1.15	0.07210596	1.818909975	20.441815	-75.738379	Cuban moist forests	Tropical & Subtropical Moist Broadleaf Forests	23.89266586	165.6175079	1447	56.12679291	8077	3.470999956	20282.25	NA
Alvaradoa_arborescens_1929537680__L__1366-2696-1587-2826	Alvaradoa_arborescens_1929537680	1929537680	118.4923372	119.3857331	Alvaradoa arborescens	unknown	0.99	0.075954279	1.92603926	20.441815	-75.738379	Cuban moist forests	Tropical & Subtropical Moist Broadleaf Forests	23.89266586	165.6175079	1447	56.12679291	8077	3.470999956	20282.25	NA
Alvaradoa_arborescens_1929537680__L__1421-1632-1537-1898	Alvaradoa_arborescens_1929537680	1929537680	118.4923372	119.3857331	Alvaradoa arborescens	unknown	1.18	0.05907555	1.801104258	20.441815	-75.738379	Cuban moist forests	Tropical & Subtropical Moist Broadleaf Forests	23.89266586	165.6175079	1447	56.12679291	8077	3.470999956	20282.25	NA
Alvaradoa_arborescens_1929537680__L__1515-1711-1645-1903	Alvaradoa_arborescens_1929537680	1929537680	118.4923372	119.3857331	Alvaradoa arborescens	unknown	0.94	0.079616804	1.964549335	20.441815	-75.738379	Cuban moist forests	Tropical & Subtropical Moist Broadleaf Forests	23.89266586	165.6175079	1447	56.12679291	8077	3.470999956	20282.25	NA
Alvaradoa_arborescens_1929537680__L__1644-2905-1846-3062	Alvaradoa_arborescens_1929537680	1929537680	118.4923372	119.3857331	Alvaradoa arborescens	unknown	1.03	0.08006284	1.897116319	20.441815	-75.738379	Cuban moist forests	Tropical & Subtropical Moist Broadleaf Forests	23.89266586	165.6175079	1447	56.12679291	8077	3.470999956	20282.25	NA
Alvaradoa_arborescens_1929537680__L__1859-1873-1968-1946	Alvaradoa_arborescens_1929537680	1929537680	118.4923372	119.3857331	Alvaradoa arborescens	unknown	0.27	0.064272284	3.163856823	20.441815	-75.738379	Cuban moist forests	Tropical & Subtropical Moist Broadleaf Forests	23.89266586	165.6175079	1447	56.12679291	8077	3.470999956	20282.25	NA
Alvaradoa_arborescens_1929537680__L__1974-2653-2068-2777	Alvaradoa_arborescens_1929537680	1929537680	118.4923372	119.3857331	Alvaradoa arborescens	unknown	0.37	0.061439499	2.805076573	20.441815	-75.738379	Cuban moist forests	Tropical & Subtropical Moist Broadleaf Forests	23.89266586	165.6175079	1447	56.12679291	8077	3.470999956	20282.25	NA
Alvaradoa_arborescens_1929537680__L__1994-947-2193-1071	Alvaradoa_arborescens_1929537680	1929537680	118.4923372	119.3857331	Alvaradoa arborescens	unknown	0.81	0.050636186	2.079488402	20.441815	-75.738379	Cuban moist forests	Tropical & Subtropical Moist Broadleaf Forests	23.89266586	165.6175079	1447	56.12679291	8077	3.470999956	20282.25	NA
Alvaradoa_arborescens_1929537680__L__2153-2577-2350-2680	Alvaradoa_arborescens_1929537680	1929537680	118.4923372	119.3857331	Alvaradoa arborescens	unknown	0.79	0.042196821	2.09944369	20.441815	-75.738379	Cuban moist forests	Tropical & Subtropical Moist Broadleaf Forests	23.89266586	165.6175079	1447	56.12679291	8077	3.470999956	20282.25	NA
Alvaradoa_arborescens_1929537680__L__2178-536-2416-647	Alvaradoa_arborescens_1929537680	1929537680	118.4923372	119.3857331	Alvaradoa arborescens	unknown	1.02	0.061439499	1.904199795	20.441815	-75.738379	Cuban moist forests	Tropical & Subtropical Moist Broadleaf Forests	23.89266586	165.6175079	1447	56.12679291	8077	3.470999956	20282.25	NA
Alvaradoa_arborescens_1929537680__L__3047-902-3176-1166	Alvaradoa_arborescens_1929537680	1929537680	118.4923372	119.3857331	Alvaradoa arborescens	unknown	1.11	0.056612977	1.843675149	20.441815	-75.738379	Cuban moist forests	Tropical & Subtropical Moist Broadleaf Forests	23.89266586	165.6175079	1447	56.12679291	8077	3.470999956	20282.25	NA
Alvaradoa_arborescens_1929537680__L__642-1780-740-1984	Alvaradoa_arborescens_1929537680	1929537680	118.4923372	119.3857331	Alvaradoa arborescens	unknown	0.64	0.051334649	2.275291423	20.441815	-75.738379	Cuban moist forests	Tropical & Subtropical Moist Broadleaf Forests	23.89266586	165.6175079	1447	56.12679291	8077	3.470999956	20282.25	NA
Alvaradoa_arborescens_1929537680__L__795-1874-985-1995	Alvaradoa_arborescens_1929537680	1929537680	118.4923372	119.3857331	Alvaradoa arborescens	unknown	0.85	0.056612977	2.041548727	20.441815	-75.738379	Cuban moist forests	Tropical & Subtropical Moist Broadleaf Forests	23.89266586	165.6175079	1447	56.12679291	8077	3.470999956	20282.25	NA
Alvaradoa_haitiensis_1929770547__L__331-1467-510-1602	Alvaradoa_haitiensis_1929770547	1929770547	119.129275	119.3857331	Alvaradoa haitiensis	unknown	0.6	0.060531742	3.07231277	19.72	-73.35	Hispaniolan moist forests	Tropical & Subtropical Moist Broadleaf Forests	23.70683289	125.6952438	1058	63.48789978	6543	2.166333437	18277.41602	NA
Alzatea_verticillata_4920337155__L__1094-1712-1762-2403	Alzatea_verticillata_4920337155	4920337155	0	92.90933416	Alzatea verticillata	unknown	33.62	0.313797959	2.320408366	5.820083	-74.263278	Magdalena Valley montane forests	Tropical & Subtropical Moist Broadleaf Forests	23.0340004	51.79421997	2531	35.56925583	17403	0.855333328	17187.91602	evergreen
Alzatea_verticillata_3762895767__L__1140-741-1418-1300	Alzatea_verticillata_3762895767	3762895767	0	90.98577865	Alzatea verticillata	unknown	10.38	0.125313587	1.802881842	-13.07042	-71.55591	Peruvian Yungas	Tropical & Subtropical Moist Broadleaf Forests	18.69799995	80.7434845	1654	46.32077789	14869	1.393333316	13753.91699	evergreen
Alzatea_verticillata_1944822915__L__455-1485-1331-2033	Alzatea_verticillata_1944822915	1944822915	116.7364456	116.8909986	Alzatea verticillata	unknown	18.96	0.097670905	1.183942026	-5.664389	-76.839	Ucayali moist forests	Tropical & Subtropical Moist Broadleaf Forests	22.45800018	31.97932625	1699	18.92674828	13694	1.289666653	13521.66699	evergreen
Alzatea_verticillata_1928464004__L__1254-1861-2205-3122	Alzatea_verticillata_1928464004	1928464004	123.5385652	118.969745	Alzatea verticillata	unknown	52.39	0.092293077	0.768989449	8.8	-82.2	Talamancan montane forests	Tropical & Subtropical Moist Broadleaf Forests	23.29016685	54.28600693	3465	38.32658386	23877	2.224999905	18425.83398	evergreen
Amborella_trichopoda_1807475614__L__0-1248-1718-2021	Amborella_trichopoda_1807475614	1807475614	0	129.0601141	Amborella trichopoda	unknown	45.15	0.181383691	1.021301872	-21.61056	165.81056	New Caledonia rain forests	Tropical & Subtropical Moist Broadleaf Forests	20.80400085	246.2714996	1862	36.6872406	12294	3.651000023	18431.25	evergreen
Amborella_trichopoda_1455735631__L__1956-2285-2565-2939	Amborella_trichopoda_1455735631	1455735631	133.2428691	129.053323	Amborella trichopoda	unknown	11	0.156710923	0.454176262	-21.1675	165.31583	New Caledonia rain forests	Tropical & Subtropical Moist Broadleaf Forests	20.35516739	240.9479065	2181	42.95976639	14692	3.484333277	18405.41602	evergreen
Amborella_trichopoda_1802475625__L__320-460-1810-2152	Amborella_trichopoda_1802475625	1802475625	0	129.0556067	Amborella trichopoda	unknown	68.93	0.242073936	1.106597007	-20.85278	165.01167	New Caledonia rain forests	Tropical & Subtropical Moist Broadleaf Forests	21.0921669	235.8774567	2148	48.11019135	13413	3.49000001	18693	evergreen
Amborella_trichopoda_1455735631__L__2066-1085-2535-1922	Amborella_trichopoda_1455735631	1455735631	133.2428691	129.053323	Amborella trichopoda	unknown	8.09	0.141007878	0.51074027	-21.1675	165.31583	New Caledonia rain forests	Tropical & Subtropical Moist Broadleaf Forests	20.35516739	240.9479065	2181	42.95976639	14692	3.484333277	18405.41602	evergreen
Amborella_trichopoda_1455735631__L__1316-2831-1958-3361	Amborella_trichopoda_1455735631	1455735631	133.2428691	129.053323	Amborella trichopoda	unknown	9.19	0.151966532	0.48646311	-21.1675	165.31583	New Caledonia rain forests	Tropical & Subtropical Moist Broadleaf Forests	20.35516739	240.9479065	2181	42.95976639	14692	3.484333277	18405.41602	evergreen
Amborella_trichopoda_1455735631__L__1332-1221-2081-1719	Amborella_trichopoda_1455735631	1455735631	133.2428691	129.053323	Amborella trichopoda	unknown	8.15	0.114560258	0.50930065	-21.1675	165.31583	New Caledonia rain forests	Tropical & Subtropical Moist Broadleaf Forests	20.35516739	240.9479065	2181	42.95976639	14692	3.484333277	18405.41602	evergreen
Amborella_trichopoda_1455735631__L__1649-3367-1954-3639	Amborella_trichopoda_1455735631	1455735631	133.2428691	129.053323	Amborella trichopoda	unknown	2.16	0.091303386	0.845814457	-21.1675	165.31583	New Caledonia rain forests	Tropical & Subtropical Moist Broadleaf Forests	20.35516739	240.9479065	2181	42.95976639	14692	3.484333277	18405.41602	evergreen
Amborella_trichopoda_1807475614__L__1889-2664-3833-3458	Amborella_trichopoda_1807475614	1807475614	0	129.0601141	Amborella trichopoda	unknown	49.85	0.124215135	0.983388892	-21.61056	165.81056	New Caledonia rain forests	Tropical & Subtropical Moist Broadleaf Forests	20.80400085	246.2714996	1862	36.6872406	12294	3.651000023	18431.25	evergreen
Amborella_trichopoda_1802475625__L__2038-2486-3816-4060	Amborella_trichopoda_1802475625	1802475625	0	129.0556067	Amborella trichopoda	unknown	75.31	0.170469153	1.06980283	-20.85278	165.01167	New Caledonia rain forests	Tropical & Subtropical Moist Broadleaf Forests	21.0921669	235.8774567	2148	48.11019135	13413	3.49000001	18693	evergreen
Amborella_trichopoda_1807475614__L__1745-306-3265-1151	Amborella_trichopoda_1807475614	1807475614	0	129.0601141	Amborella trichopoda	unknown	34.09	0.289293944	1.137024639	-21.61056	165.81056	New Caledonia rain forests	Tropical & Subtropical Moist Broadleaf Forests	20.80400085	246.2714996	1862	36.6872406	12294	3.651000023	18431.25	evergreen
Amborella_trichopoda_1455735631__L__1968-3168-2485-3653	Amborella_trichopoda_1455735631	1455735631	133.2428691	129.053323	Amborella trichopoda	unknown	7.41	0.162012671	0.528160456	-21.1675	165.31583	New Caledonia rain forests	Tropical & Subtropical Moist Broadleaf Forests	20.35516739	240.9479065	2181	42.95976639	14692	3.484333277	18405.41602	evergreen
Amborella_trichopoda_4130425313__L__1041-1191-2220-2161	Amborella_trichopoda_4130425313	4130425313	0	91.06921517	Amborella trichopoda	unknown	59.06	0.143170278	1.027357403	-21.17913	165.30183	New Caledonia rain forests	Tropical & Subtropical Moist Broadleaf Forests	20.35516739	240.9479065	2181	42.95976639	16420	3.484333277	18405.41602	evergreen
Ampelocissus_acapulcensis_1228420537__L__1655-179-2368-783	Ampelocissus_acapulcensis_1228420537	1228420537	0	92.37462472	Ampelocissus acapulcensis	unknown	26.35	0.21268701	1.834499126	16.5	-92.5	Central American pine-oak forests	Tropical & Subtropical Coniferous Forests	20.90449905	158.0384827	1335	91.62619019	8039	2.130333424	17557.83398	NA
Ampelocissus_acapulcensis_1228420537__L__924-847-1176-1175	Ampelocissus_acapulcensis_1228420537	1228420537	0	92.37462472	Ampelocissus acapulcensis	unknown	3.93	0.204254819	3.794877415	16.5	-92.5	Central American pine-oak forests	Tropical & Subtropical Coniferous Forests	20.90449905	158.0384827	1335	91.62619019	8039	2.130333424	17557.83398	NA
Ampelocissus_africana_1840348261__L__2827-426-3704-1355	Ampelocissus_africana_1840348261	1840348261	139.0912437	129.0497473	Ampelocissus africana	unknown	9.28	0.19557623	2.1391649	7.883333	-1.783333	Guinean forest-savanna mosaic	Tropical & Subtropical Grasslands, Savannas & Shrubland	26.02716637	139.4680939	1190	64.36095428	7505	1.453333378	16387.08398	NA
Ampelocissus_africana_1840348261__L__56-1574-1956-3417	Ampelocissus_africana_1840348261	1840348261	139.0912437	129.0497473	Ampelocissus africana	unknown	79.18	0.216761502	0.943140666	7.883333	-1.783333	Guinean forest-savanna mosaic	Tropical & Subtropical Grasslands, Savannas & Shrubland	26.02716637	139.4680939	1190	64.36095428	7505	1.453333378	16387.08398	NA
Ampelocissus_africana_1840348261__L__806-37-2741-2052	Ampelocissus_africana_1840348261	1840348261	139.0912437	129.0497473	Ampelocissus africana	unknown	94.73	0.148215859	0.880702748	7.883333	-1.783333	Guinean forest-savanna mosaic	Tropical & Subtropical Grasslands, Savannas & Shrubland	26.02716637	139.4680939	1190	64.36095428	7505	1.453333378	16387.08398	NA
Ampelocissus_africana_1840448648__L__1644-3989-2687-5101	Ampelocissus_africana_1840448648	1840448648	140.3909891	129.0649121	Ampelocissus africana	unknown	18.02	0.085771848	1.093103118	10.933333	3.7	West Sudanian savanna	Tropical & Subtropical Grasslands, Savannas & Shrubland	27.6906662	228.7071381	1044	112.2675858	4530	2.233999968	18130.25	NA
Ampelocissus_africana_439205650__L__518-546-2082-2989	Ampelocissus_africana_439205650	439205650	0	110.3833389	Ampelocissus africana	unknown	140.68	0.195564234	0.935846077	15.53333	-11.94194	Sahelian Acacia savanna	Tropical & Subtropical Grasslands, Savannas & Shrubland	28.6483326	314.9530334	374	135.6253815	1222	2.711666584	21109.16602	NA
Ampelocissus_elegans_437204692__L__1021-611-1500-1312	Ampelocissus_elegans_437204692	437204692	0	110.2892272	Ampelocissus elegans	unknown	9.45	0.141922074	1.879810564	5.83333	101.83333	Peninsular Malaysian rain forests	Tropical & Subtropical Moist Broadleaf Forests	24.96266747	73.355896	2512	48.47255325	16018	1.390333295	17355.33398	NA
Ampelocissus_elegans_437204692__L__1289-2105-1741-3267	Ampelocissus_elegans_437204692	437204692	0	110.2892272	Ampelocissus elegans	unknown	24.19	0.154140168	1.312744281	5.83333	101.83333	Peninsular Malaysian rain forests	Tropical & Subtropical Moist Broadleaf Forests	24.96266747	73.355896	2512	48.47255325	16018	1.390333295	17355.33398	NA
Ampelocissus_elegans_437204692__L__1400-1293-1857-1976	Ampelocissus_elegans_437204692	437204692	0	110.2892272	Ampelocissus elegans	unknown	14.09	0.176050629	1.613782633	5.83333	101.83333	Peninsular Malaysian rain forests	Tropical & Subtropical Moist Broadleaf Forests	24.96266747	73.355896	2512	48.47255325	16018	1.390333295	17355.33398	NA
Ampelocissus_elegans_437204692__L__1405-2775-2176-3345	Ampelocissus_elegans_437204692	437204692	0	110.2892272	Ampelocissus elegans	unknown	17.2	0.126289653	1.49539929	5.83333	101.83333	Peninsular Malaysian rain forests	Tropical & Subtropical Moist Broadleaf Forests	24.96266747	73.355896	2512	48.47255325	16018	1.390333295	17355.33398	NA
Ampelocissus_elegans_437204692__L__1509-141-2206-1299	Ampelocissus_elegans_437204692	437204692	0	110.2892272	Ampelocissus elegans	unknown	29.47	0.128227715	1.217379053	5.83333	101.83333	Peninsular Malaysian rain forests	Tropical & Subtropical Moist Broadleaf Forests	24.96266747	73.355896	2512	48.47255325	16018	1.390333295	17355.33398	NA
Ampelocissus_erdvendbergiana_2397745430__L__1729-2897-2231-3468	Ampelocissus_erdvendbergiana_2397745430	2397745430	132.4774937	129.0500628	Ampelocissus erdvendbergiana	unknown	8.62	0.069593289	1.23492831	16.7189	-93.5179	Chiapas Depression dry forests	Tropical & Subtropical Dry Broadleaf Forests	24.08383369	177.0194397	985	92.97732544	5305	2.40233326	17235.91602	NA
Ampelocissus_erdvendbergiana_2397745430__L__844-3798-1121-4048	Ampelocissus_erdvendbergiana_2397745430	2397745430	132.4774937	129.0500628	Ampelocissus erdvendbergiana	unknown	1.6	0.080241145	2.349804271	16.7189	-93.5179	Chiapas Depression dry forests	Tropical & Subtropical Dry Broadleaf Forests	24.08383369	177.0194397	985	92.97732544	5305	2.40233326	17235.91602	NA
Ampelocissus_thyrsiflora_2516352761__L__986-1445-1309-2023	Ampelocissus_thyrsiflora_2516352761	2516352761	0	88.86594375	Ampelocissus thyrsiflora	unknown	10.3	0.101276143	1.139198712	1.50222	99.05167	Sumatran lowland rain forests	Tropical & Subtropical Moist Broadleaf Forests	24.5	32.13822556	2798	26.99946594	21837	1.522666693	16199.58301	evergreen
Ampelocissus_thyrsiflora_2516352761__L__935-436-1359-1415	Ampelocissus_thyrsiflora_2516352761	2516352761	0	88.86594375	Ampelocissus thyrsiflora	unknown	24.52	0.068448747	0.817911825	1.50222	99.05167	Sumatran lowland rain forests	Tropical & Subtropical Moist Broadleaf Forests	24.5	32.13822556	2798	26.99946594	21837	1.522666693	16199.58301	evergreen
Ampelocissus_thyrsiflora_2516871908__L__310-2491-669-3000	Ampelocissus_thyrsiflora_2516871908	2516871908	0	88.96644605	Ampelocissus thyrsiflora	unknown	13.17	0.15896033	1.703747798	-1.21667	110.1	Borneo peat swamp forests	Tropical & Subtropical Moist Broadleaf Forests	26.69766617	31.15147781	3278	26.67303467	21538	1.654999971	16723.91602	evergreen
Ampelocissus_thyrsiflora_2516871908__L__1049-1522-1732-2093	Ampelocissus_thyrsiflora_2516871908	2516871908	0	88.96644605	Ampelocissus thyrsiflora	unknown	28.54	0.131082046	1.267954465	-1.21667	110.1	Borneo peat swamp forests	Tropical & Subtropical Moist Broadleaf Forests	26.69766617	31.15147781	3278	26.67303467	21538	1.654999971	16723.91602	evergreen
Ampelocissus_thyrsiflora_2514343899__L__704-72-1315-1672	Ampelocissus_thyrsiflora_2514343899	2514343899	0	88.9538775	Ampelocissus thyrsiflora	unknown	50.29	0.11464412	0.921855474	1.50767	99.05883	Sumatran lowland rain forests	Tropical & Subtropical Moist Broadleaf Forests	24.5	32.13822556	2798	26.99946594	20284	1.522666693	16199.58301	evergreen
Ampelocissus_thyrsiflora_912466337__L__1552-433-1965-1633	Ampelocissus_thyrsiflora_912466337	912466337	0	92.75254748	Ampelocissus thyrsiflora	unknown	31.06	0.161720626	1.218621217	-2.131111	103.373611	Sumatran lowland rain forests	Tropical & Subtropical Moist Broadleaf Forests	26.31433296	35.14757156	2677	33.49832535	17924	1.238999963	16690.08398	evergreen
Ampelocissus_thyrsiflora_4020488302__L__458-1468-671-1768	Ampelocissus_thyrsiflora_4020488302	4020488302	0	88.99787461	Ampelocissus thyrsiflora	unknown	3	0.143013776	2.705231492	19.44	101.83	Northern Thailand-Laos moist deciduous forests	Tropical & Subtropical Moist Broadleaf Forests	24.42016602	279.0613403	1341	85.37237549	8512	1.325999975	16846.91602	evergreen
Ampelocissus_thyrsiflora_2516352761__L__401-994-1339-1433	Ampelocissus_thyrsiflora_2516352761	2516352761	0	88.86594375	Ampelocissus thyrsiflora	unknown	23.09	0.117483775	0.836903459	1.50222	99.05167	Sumatran lowland rain forests	Tropical & Subtropical Moist Broadleaf Forests	24.5	32.13822556	2798	26.99946594	21837	1.522666693	16199.58301	evergreen
Ampelocissus_thyrsiflora_4020488302__L__1078-1576-1824-2349	Ampelocissus_thyrsiflora_4020488302	4020488302	0	88.99787461	Ampelocissus thyrsiflora	unknown	37.35	0.114587445	1.032404151	19.44	101.83	Northern Thailand-Laos moist deciduous forests	Tropical & Subtropical Moist Broadleaf Forests	24.42016602	279.0613403	1341	85.37237549	8512	1.325999975	16846.91602	evergreen
Ampelocissus_thyrsiflora_2516871908__L__908-773-1473-1134	Ampelocissus_thyrsiflora_2516871908	2516871908	0	88.96644605	Ampelocissus thyrsiflora	unknown	10.22	0.294183997	1.877054279	-1.21667	110.1	Borneo peat swamp forests	Tropical & Subtropical Moist Broadleaf Forests	26.69766617	31.15147781	3278	26.67303467	21538	1.654999971	16723.91602	evergreen
Ampelocissus_thyrsiflora_2514343899__L__31-777-815-1703	Ampelocissus_thyrsiflora_2514343899	2514343899	0	88.9538775	Ampelocissus thyrsiflora	unknown	49.64	0.13905315	0.926448082	1.50767	99.05883	Sumatran lowland rain forests	Tropical & Subtropical Moist Broadleaf Forests	24.5	32.13822556	2798	26.99946594	20284	1.522666693	16199.58301	evergreen
Ampelocissus_thyrsiflora_912466337__L__1012-474-1655-1637	Ampelocissus_thyrsiflora_912466337	912466337	0	92.75254748	Ampelocissus thyrsiflora	unknown	33.44	0.129824947	1.184731607	-2.131111	103.373611	Sumatran lowland rain forests	Tropical & Subtropical Moist Broadleaf Forests	26.31433296	35.14757156	2677	33.49832535	17924	1.238999963	16690.08398	evergreen
Ampelocissus_thyrsiflora_2516871908__L__588-2003-954-2489	Ampelocissus_thyrsiflora_2516871908	2516871908	0	88.96644605	Ampelocissus thyrsiflora	unknown	11.59	0.213563662	1.788987067	-1.21667	110.1	Borneo peat swamp forests	Tropical & Subtropical Moist Broadleaf Forests	26.69766617	31.15147781	3278	26.67303467	21538	1.654999971	16723.91602	evergreen
Ampelopsis_cordata_1928056280__L__1191-1368-1996-2791	Ampelopsis_cordata_1928056280	1928056280	131.7271415	129.0585265	Ampelopsis cordata	unknown	23.31	0.106551077	0.828764961	36.975542	-89.146328	Mississippi lowland forests	Temperate Broadleaf & Mixed Forests	14.26533318	918.4423218	1220	15.89854622	8812	3.225333214	14832.16699	NA
Ampelopsis_cordata_1928056280__L__1756-1002-2467-1542	Ampelopsis_cordata_1928056280	1928056280	131.7271415	129.0585265	Ampelopsis cordata	unknown	11.17	0.084874991	1.097681179	36.975542	-89.146328	Mississippi lowland forests	Temperate Broadleaf & Mixed Forests	14.26533318	918.4423218	1220	15.89854622	8812	3.225333214	14832.16699	NA
Ampelopsis_cordata_1928056280__L__2837-1204-3624-2504	Ampelopsis_cordata_1928056280	1928056280	131.7271415	129.0585265	Ampelopsis cordata	unknown	23.06	0.098980397	0.832185753	36.975542	-89.146328	Mississippi lowland forests	Temperate Broadleaf & Mixed Forests	14.26533318	918.4423218	1220	15.89854622	8812	3.225333214	14832.16699	NA
Ampelopsis_cordata_1928056280__L__440-1749-1530-2753	Ampelopsis_cordata_1928056280	1928056280	131.7271415	129.0585265	Ampelopsis cordata	unknown	17.56	0.067899992	0.923472924	36.975542	-89.146328	Mississippi lowland forests	Temperate Broadleaf & Mixed Forests	14.26533318	918.4423218	1220	15.89854622	8812	3.225333214	14832.16699	NA
Ampelopsis_cordata_1929382971__L__1788-3678-2440-4575	Ampelopsis_cordata_1929382971	1929382971	130.8481258	129.059175	Ampelopsis cordata	unknown	10.58	0.07209871	1.173240759	33.4485	-97.38347	Central forest-grasslands transition	Temperate Grasslands, Savannas & Shrublands	17.50733376	835.2857056	908	33.98290253	4970	4.03000021	16573.66602	NA
Ampelopsis_cordata_1929382971__L__2033-934-3115-2264	Ampelopsis_cordata_1929382971	1929382971	130.8481258	129.059175	Ampelopsis cordata	unknown	36.9	0.092344051	0.728008743	33.4485	-97.38347	Central forest-grasslands transition	Temperate Grasslands, Savannas & Shrublands	17.50733376	835.2857056	908	33.98290253	4970	4.03000021	16573.66602	NA
Ampelopsis_cordata_1929382971__L__530-2783-1864-4015	Ampelopsis_cordata_1929382971	1929382971	130.8481258	129.059175	Ampelopsis cordata	unknown	34.82	0.07642448	0.744324095	33.4485	-97.38347	Central forest-grasslands transition	Temperate Grasslands, Savannas & Shrublands	17.50733376	835.2857056	908	33.98290253	4970	4.03000021	16573.66602	NA
Ampelopsis_cordata_1929382971__L__788-1534-1937-2825	Ampelopsis_cordata_1929382971	1929382971	130.8481258	129.059175	Ampelopsis cordata	unknown	35.82	0.175942366	0.736316775	33.4485	-97.38347	Central forest-grasslands transition	Temperate Grasslands, Savannas & Shrublands	17.50733376	835.2857056	908	33.98290253	4970	4.03000021	16573.66602	NA
Ampelopsis_cordata_1929938617__L__1372-3260-2080-4104	Ampelopsis_cordata_1929938617	1929938617	119.8166667	118.4404658	Ampelopsis cordata	unknown	16.78	0.111350653	1.136902674	38.61658	-90.2655	Central forest-grasslands transition	Temperate Grasslands, Savannas & Shrublands	13.38833332	997.5858154	981	19.17763901	6985	3.38166666	14259.83301	NA
Ampelopsis_cordata_1929938617__L__1568-4033-2265-4638	Ampelopsis_cordata_1929938617	1929938617	119.8166667	118.4404658	Ampelopsis cordata	unknown	16.36	0.087135678	1.147964862	38.61658	-90.2655	Central forest-grasslands transition	Temperate Grasslands, Savannas & Shrublands	13.38833332	997.5858154	981	19.17763901	6985	3.38166666	14259.83301	NA
Ampelopsis_cordata_1929938617__L__2043-3493-2642-4244	Ampelopsis_cordata_1929938617	1929938617	119.8166667	118.4404658	Ampelopsis cordata	unknown	16.08	0.13196318	1.155560123	38.61658	-90.2655	Central forest-grasslands transition	Temperate Grasslands, Savannas & Shrublands	13.38833332	997.5858154	981	19.17763901	6985	3.38166666	14259.83301	NA
Ampelopsis_cordata_1930355607__L__2658-1159-3677-2680	Ampelopsis_cordata_1930355607	1930355607	132.0292914	129.0548405	Ampelopsis cordata	unknown	39.2	0.129425882	0.902629243	39.8603	-91.4536	Central forest-grasslands transition	Temperate Grasslands, Savannas & Shrublands	11.81299973	1031.980835	985	31.46787262	7390	3.855666637	14197.33301	NA
Ampelopsis_cordata_1930355607__L__921-2329-2475-3603	Ampelopsis_cordata_1930355607	1930355607	132.0292914	129.0548405	Ampelopsis cordata	unknown	58.3	0.098462999	0.775638378	39.8603	-91.4536	Central forest-grasslands transition	Temperate Grasslands, Savannas & Shrublands	11.81299973	1031.980835	985	31.46787262	7390	3.855666637	14197.33301	NA
Ampelopsis_cordata_1949830285__L__1766-3992-2425-4282	Ampelopsis_cordata_1949830285	1949830285	131.9365784	129.0585265	Ampelopsis cordata	unknown	2.74	0.033896104	1.10432722	40.2564	-91.5342	Central forest-grasslands transition	Temperate Grasslands, Savannas & Shrublands	11.44783306	1053.227173	962	35.65291595	7321	3.875	14051.25	NA
Ampelopsis_cordata_1949830285__L__1828-2826-3102-3755	Ampelopsis_cordata_1949830285	1949830285	131.9365784	129.0585265	Ampelopsis cordata	unknown	27.81	0.057722985	0.455652455	40.2564	-91.5342	Central forest-grasslands transition	Temperate Grasslands, Savannas & Shrublands	11.44783306	1053.227173	962	35.65291595	7321	3.875	14051.25	NA
Ampelopsis_cordata_1949830285__L__1898-1137-3643-2283	Ampelopsis_cordata_1949830285	1949830285	131.9365784	129.0585265	Ampelopsis cordata	unknown	44.69	0.053594446	0.380135244	40.2564	-91.5342	Central forest-grasslands transition	Temperate Grasslands, Savannas & Shrublands	11.44783306	1053.227173	962	35.65291595	7321	3.875	14051.25	NA
Ampelopsis_cordata_1949830285__L__221-3765-1356-4662	Ampelopsis_cordata_1949830285	1949830285	131.9365784	129.0585265	Ampelopsis cordata	unknown	13.31	0.065200457	0.603785216	40.2564	-91.5342	Central forest-grasslands transition	Temperate Grasslands, Savannas & Shrublands	11.44783306	1053.227173	962	35.65291595	7321	3.875	14051.25	NA
Ampelopsis_cordata_1949830285__L__987-369-1730-1740	Ampelopsis_cordata_1949830285	1949830285	131.9365784	129.0585265	Ampelopsis cordata	unknown	16.84	0.098823275	0.551894181	40.2564	-91.5342	Central forest-grasslands transition	Temperate Grasslands, Savannas & Shrublands	11.44783306	1053.227173	962	35.65291595	7321	3.875	14051.25	NA
Ampelopsis_denudata_1320714019__L__1654-2195-2516-3086	Ampelopsis_denudata_1320714019	1320714019	131.2488683	129.0467425	Ampelopsis denudata	unknown	3.85	0.129524926	2.20518249	16.75	-92.83	Central American pine-oak forests	Tropical & Subtropical Coniferous Forests	17.11383247	149.1307373	1142	90.47373199	7621	2.312666655	17209.58398	NA
Ampelopsis_denudata_1320714019__L__1733-850-2558-1810	Ampelopsis_denudata_1320714019	1320714019	131.2488683	129.0467425	Ampelopsis denudata	unknown	6.4	0.099341084	1.81605829	16.75	-92.83	Central American pine-oak forests	Tropical & Subtropical Coniferous Forests	17.11383247	149.1307373	1142	90.47373199	7621	2.312666655	17209.58398	NA
Ampelopsis_glandulosa_1928399408__L__1165-2875-1585-3411	Ampelopsis_glandulosa_1928399408	1928399408	119.219697	118.4404658	Ampelopsis glandulosa	unknown	4.18	0.04744899	1.122495623	41.11575	-73.78997	Northeastern coastal forests	Temperate Broadleaf & Mixed Forests	10.59333324	906.460083	1245	9.651194572	10171	3.724333286	13380.16699	NA
Ampelopsis_glandulosa_1928399408__L__1635-2038-2975-2992	Ampelopsis_glandulosa_1928399408	1928399408	119.219697	118.4404658	Ampelopsis glandulosa	unknown	34.99	0.042769942	0.498525537	41.11575	-73.78997	Northeastern coastal forests	Temperate Broadleaf & Mixed Forests	10.59333324	906.460083	1245	9.651194572	10171	3.724333286	13380.16699	NA
Ampelopsis_glandulosa_1928399408__L__2292-1178-3134-1950	Ampelopsis_glandulosa_1928399408	1928399408	119.219697	118.4404658	Ampelopsis glandulosa	unknown	13.25	0.084297108	0.72241629	41.11575	-73.78997	Northeastern coastal forests	Temperate Broadleaf & Mixed Forests	10.59333324	906.460083	1245	9.651194572	10171	3.724333286	13380.16699	NA
Ampelopsis_glandulosa_1928399408__L__500-1574-1608-2914	Ampelopsis_glandulosa_1928399408	1928399408	119.219697	118.4404658	Ampelopsis glandulosa	unknown	41.94	0.10741722	0.465189536	41.11575	-73.78997	Northeastern coastal forests	Temperate Broadleaf & Mixed Forests	10.59333324	906.460083	1245	9.651194572	10171	3.724333286	13380.16699	NA
Ampelopsis_glandulosa_1930718502__L__1271-708-2476-1923	Ampelopsis_glandulosa_1930718502	1930718502	132.0025179	129.0585265	Ampelopsis glandulosa	unknown	24.43	0.125398709	1.300748092	41.710289	-73.938028	Northeastern coastal forests	Temperate Broadleaf & Mixed Forests	10.15566635	959.020813	1100	13.2353487	9237	2.886666536	13157.08301	NA
Ampelopsis_glandulosa_1930718502__L__340-1978-1889-3550	Ampelopsis_glandulosa_1930718502	1930718502	132.0025179	129.0585265	Ampelopsis glandulosa	unknown	53.03	0.187103841	0.96741474	41.710289	-73.938028	Northeastern coastal forests	Temperate Broadleaf & Mixed Forests	10.15566635	959.020813	1100	13.2353487	9237	2.886666536	13157.08301	NA
Ampelopsis_glandulosa_1930861377__L__1098-2559-3404-4114	Ampelopsis_glandulosa_1930861377	1930861377	119.4500762	118.4404658	Ampelopsis glandulosa	unknown	109.04	0.153911801	0.623359561	40.766672	-73.975367	Northeastern coastal forests	Temperate Broadleaf & Mixed Forests	12.16961765	886.1847534	1210	10.22951984	9106	4.240277767	13473.33301	NA
Ampelopsis_glandulosa_1930861377__L__2043-1753-3140-2672	Ampelopsis_glandulosa_1930861377	1930861377	119.4500762	118.4404658	Ampelopsis glandulosa	unknown	28.47	0.101155615	1.041167024	40.766672	-73.975367	Northeastern coastal forests	Temperate Broadleaf & Mixed Forests	12.16961765	886.1847534	1210	10.22951984	9106	4.240277767	13473.33301	NA
Ampelopsis_glandulosa_1930861377__L__220-2729-1585-3452	Ampelopsis_glandulosa_1930861377	1930861377	119.4500762	118.4404658	Ampelopsis glandulosa	unknown	13.74	0.128062359	1.375262133	40.766672	-73.975367	Northeastern coastal forests	Temperate Broadleaf & Mixed Forests	12.16961765	886.1847534	1210	10.22951984	9106	4.240277767	13473.33301	NA
Ampelopsis_glandulosa_4850931309__L__1179-1879-2166-3024	Ampelopsis_glandulosa_4850931309	4850931309	120.1361903	120.8900691	Ampelopsis glandulosa	unknown	29.93	0.153484881	0.883468832	35.735889	-77.928171	Middle Atlantic coastal forests	Temperate Conifer Forests	16.00150108	788.0975952	1183	17.10309601	8214	2.295666695	14967	NA
Ampelopsis_glandulosa_4850931309__L__381-1595-1478-2884	Ampelopsis_glandulosa_4850931309	4850931309	120.1361903	120.8900691	Ampelopsis glandulosa	unknown	42.73	0.083654023	0.771123669	35.735889	-77.928171	Middle Atlantic coastal forests	Temperate Conifer Forests	16.00150108	788.0975952	1183	17.10309601	8214	2.295666695	14967	NA
Ampelozizyphus_amazonicus_1928151208__L__1359-3569-2282-5289	Ampelozizyphus_amazonicus_1928151208	1928151208	119.1752525	118.4404658	Ampelozizyphus amazonicus	unknown	64.94	0.191528224	1.172090331	-2.88	-59.97	Uatuma-Trombetas moist forests	Tropical & Subtropical Moist Broadleaf Forests	26.49916649	48.9176178	2309	46.43205261	17479	1.164666653	14583.16699	NA
Ampelozizyphus_amazonicus_1928151208__L__756-579-1601-1563	Ampelozizyphus_amazonicus_1928151208	1928151208	119.1752525	118.4404658	Ampelozizyphus amazonicus	unknown	35.34	0.178395188	1.478777914	-2.88	-59.97	Uatuma-Trombetas moist forests	Tropical & Subtropical Moist Broadleaf Forests	26.49916649	48.9176178	2309	46.43205261	17479	1.164666653	14583.16699	NA
Ampelozizyphus_amazonicus_1929145937__L__1268-2099-2796-3867	Ampelozizyphus_amazonicus_1929145937	1929145937	119.647211	118.4404658	Ampelozizyphus amazonicus	unknown	71.19	0.242954963	1.432853194	-2.434182	-59.904816	Uatuma-Trombetas moist forests	Tropical & Subtropical Moist Broadleaf Forests	26.32916641	47.83561325	2395	39.40861893	17794	1.183333397	14830	NA
Ampelozizyphus_amazonicus_1929145937__L__686-2355-1518-4030	Ampelozizyphus_amazonicus_1929145937	1929145937	119.647211	118.4404658	Ampelozizyphus amazonicus	unknown	55.55	0.246805971	1.575275213	-2.434182	-59.904816	Uatuma-Trombetas moist forests	Tropical & Subtropical Moist Broadleaf Forests	26.32916641	47.83561325	2395	39.40861893	17794	1.183333397	14830	NA
Amphorogyne_celastroides_439243249__L__1001-351-1190-661	Amphorogyne_celastroides_439243249	439243249	0	110.1717506	Amphorogyne celastroides	unknown	2.11	0.098179922	1.316127544	-20.90694	165.02583	New Caledonia rain forests	Tropical & Subtropical Moist Broadleaf Forests	19.85966682	239.5757599	2564	37.90809631	17395	3.475333214	18337.25	NA
Amphorogyne_celastroides_439243249__L__1145-1868-1325-2205	Amphorogyne_celastroides_439243249	439243249	0	110.1717506	Amphorogyne celastroides	unknown	2.22	0.045383685	1.290824025	-20.90694	165.02583	New Caledonia rain forests	Tropical & Subtropical Moist Broadleaf Forests	19.85966682	239.5757599	2564	37.90809631	17395	3.475333214	18337.25	NA
Amphorogyne_celastroides_439243249__L__1301-2137-1626-2268	Amphorogyne_celastroides_439243249	439243249	0	110.1717506	Amphorogyne celastroides	unknown	1.89	0.12345697	1.372667866	-20.90694	165.02583	New Caledonia rain forests	Tropical & Subtropical Moist Broadleaf Forests	19.85966682	239.5757599	2564	37.90809631	17395	3.475333214	18337.25	NA
Amphorogyne_celastroides_439243249__L__1362-1399-1524-1720	Amphorogyne_celastroides_439243249	439243249	0	110.1717506	Amphorogyne celastroides	unknown	2.25	0.148869555	1.284222144	-20.90694	165.02583	New Caledonia rain forests	Tropical & Subtropical Moist Broadleaf Forests	19.85966682	239.5757599	2564	37.90809631	17395	3.475333214	18337.25	NA
Amphorogyne_celastroides_439243249__L__1368-521-1503-860	Amphorogyne_celastroides_439243249	439243249	0	110.1717506	Amphorogyne celastroides	unknown	2.15	0.132159285	1.306719537	-20.90694	165.02583	New Caledonia rain forests	Tropical & Subtropical Moist Broadleaf Forests	19.85966682	239.5757599	2564	37.90809631	17395	3.475333214	18337.25	NA
Amphorogyne_celastroides_439243249__L__1494-2361-1820-2540	Amphorogyne_celastroides_439243249	439243249	0	110.1717506	Amphorogyne celastroides	unknown	2.15	0.040592402	1.306719537	-20.90694	165.02583	New Caledonia rain forests	Tropical & Subtropical Moist Broadleaf Forests	19.85966682	239.5757599	2564	37.90809631	17395	3.475333214	18337.25	NA
Amphorogyne_celastroides_439243249__L__160-1766-392-2097	Amphorogyne_celastroides_439243249	439243249	0	110.1717506	Amphorogyne celastroides	unknown	2.3	0.091220077	1.273485026	-20.90694	165.02583	New Caledonia rain forests	Tropical & Subtropical Moist Broadleaf Forests	19.85966682	239.5757599	2564	37.90809631	17395	3.475333214	18337.25	NA
Amphorogyne_celastroides_439243249__L__1828-2459-2164-2614	Amphorogyne_celastroides_439243249	439243249	0	110.1717506	Amphorogyne celastroides	unknown	2.26	0.08368338	1.282048493	-20.90694	165.02583	New Caledonia rain forests	Tropical & Subtropical Moist Broadleaf Forests	19.85966682	239.5757599	2564	37.90809631	17395	3.475333214	18337.25	NA
Amphorogyne_celastroides_439243249__L__2105-3770-2243-4053	Amphorogyne_celastroides_439243249	439243249	0	110.1717506	Amphorogyne celastroides	unknown	1.56	0.081184803	1.477067286	-20.90694	165.02583	New Caledonia rain forests	Tropical & Subtropical Moist Broadleaf Forests	19.85966682	239.5757599	2564	37.90809631	17395	3.475333214	18337.25	NA
Amphorogyne_celastroides_439243249__L__2109-1437-2207-1606	Amphorogyne_celastroides_439243249	439243249	0	110.1717506	Amphorogyne celastroides	unknown	0.58	0.089395492	2.155481911	-20.90694	165.02583	New Caledonia rain forests	Tropical & Subtropical Moist Broadleaf Forests	19.85966682	239.5757599	2564	37.90809631	17395	3.475333214	18337.25	NA
Amphorogyne_celastroides_439243249__L__2214-1338-2416-1680	Amphorogyne_celastroides_439243249	439243249	0	110.1717506	Amphorogyne celastroides	unknown	2.81	0.128364445	1.179690445	-20.90694	165.02583	New Caledonia rain forests	Tropical & Subtropical Moist Broadleaf Forests	19.85966682	239.5757599	2564	37.90809631	17395	3.475333214	18337.25	NA
Amphorogyne_celastroides_439243249__L__2245-1881-2443-2114	Amphorogyne_celastroides_439243249	439243249	0	110.1717506	Amphorogyne celastroides	unknown	1.57	0.065453281	1.473466305	-20.90694	165.02583	New Caledonia rain forests	Tropical & Subtropical Moist Broadleaf Forests	19.85966682	239.5757599	2564	37.90809631	17395	3.475333214	18337.25	NA
Amphorogyne_celastroides_439243249__L__2262-1638-2394-1914	Amphorogyne_celastroides_439243249	439243249	0	110.1717506	Amphorogyne celastroides	unknown	1.42	0.037424345	1.531086505	-20.90694	165.02583	New Caledonia rain forests	Tropical & Subtropical Moist Broadleaf Forests	19.85966682	239.5757599	2564	37.90809631	17395	3.475333214	18337.25	NA
Amphorogyne_celastroides_439243249__L__2285-3683-2444-3809	Amphorogyne_celastroides_439243249	439243249	0	110.1717506	Amphorogyne celastroides	unknown	0.62	0.051345778	2.101262214	-20.90694	165.02583	New Caledonia rain forests	Tropical & Subtropical Moist Broadleaf Forests	19.85966682	239.5757599	2564	37.90809631	17395	3.475333214	18337.25	NA
Amphorogyne_celastroides_439243249__L__249-2051-605-2285	Amphorogyne_celastroides_439243249	439243249	0	110.1717506	Amphorogyne celastroides	unknown	2.85	0.277843055	1.17333801	-20.90694	165.02583	New Caledonia rain forests	Tropical & Subtropical Moist Broadleaf Forests	19.85966682	239.5757599	2564	37.90809631	17395	3.475333214	18337.25	NA
Amphorogyne_celastroides_439243249__L__2617-2109-2879-2335	Amphorogyne_celastroides_439243249	439243249	0	110.1717506	Amphorogyne celastroides	unknown	1.96	0.142073406	1.353730011	-20.90694	165.02583	New Caledonia rain forests	Tropical & Subtropical Moist Broadleaf Forests	19.85966682	239.5757599	2564	37.90809631	17395	3.475333214	18337.25	NA
Amphorogyne_celastroides_439243249__L__2668-2912-3071-3071	Amphorogyne_celastroides_439243249	439243249	0	110.1717506	Amphorogyne celastroides	unknown	2.8	0.145227791	1.181298107	-20.90694	165.02583	New Caledonia rain forests	Tropical & Subtropical Moist Broadleaf Forests	19.85966682	239.5757599	2564	37.90809631	17395	3.475333214	18337.25	NA
Amphorogyne_celastroides_439243249__L__618-767-802-1108	Amphorogyne_celastroides_439243249	439243249	0	110.1717506	Amphorogyne celastroides	unknown	2.73	0.136151054	1.192778343	-20.90694	165.02583	New Caledonia rain forests	Tropical & Subtropical Moist Broadleaf Forests	19.85966682	239.5757599	2564	37.90809631	17395	3.475333214	18337.25	NA
Amphorogyne_celastroides_667607349__L__1153-2576-1591-2906	Amphorogyne_celastroides_667607349	667607349	0	110.2157902	Amphorogyne celastroides	unknown	4.64	0.110379148	1.767832813	-21.75	166	New Caledonia rain forests	Tropical & Subtropical Moist Broadleaf Forests	20.87000084	250.2161102	1754	42.45843506	14200	3.747999907	18379.91602	NA
Amphorogyne_celastroides_667607349__L__1222-3457-1679-3670	Amphorogyne_celastroides_667607349	667607349	0	110.2157902	Amphorogyne celastroides	unknown	3.76	0.109630807	1.915707954	-21.75	166	New Caledonia rain forests	Tropical & Subtropical Moist Broadleaf Forests	20.87000084	250.2161102	1754	42.45843506	14200	3.747999907	18379.91602	NA
Amphorogyne_celastroides_667607349__L__1226-3650-1519-3791	Amphorogyne_celastroides_667607349	667607349	0	110.2157902	Amphorogyne celastroides	unknown	1.4	0.118298882	2.794024111	-21.75	166	New Caledonia rain forests	Tropical & Subtropical Moist Broadleaf Forests	20.87000084	250.2161102	1754	42.45843506	14200	3.747999907	18379.91602	NA
Amphorogyne_celastroides_667607349__L__1407-1781-1610-2309	Amphorogyne_celastroides_667607349	667607349	0	110.2157902	Amphorogyne celastroides	unknown	4.58	0.143458467	1.776644135	-21.75	166	New Caledonia rain forests	Tropical & Subtropical Moist Broadleaf Forests	20.87000084	250.2161102	1754	42.45843506	14200	3.747999907	18379.91602	NA
Amphorogyne_celastroides_667607349__L__1484-2452-1682-2889	Amphorogyne_celastroides_667607349	667607349	0	110.2157902	Amphorogyne celastroides	unknown	3.83	0.162304728	1.902256722	-21.75	166	New Caledonia rain forests	Tropical & Subtropical Moist Broadleaf Forests	20.87000084	250.2161102	1754	42.45843506	14200	3.747999907	18379.91602	NA
Amphorogyne_celastroides_667607349__L__174-1406-445-1926	Amphorogyne_celastroides_667607349	667607349	0	110.2157902	Amphorogyne celastroides	unknown	4.66	0.110379148	1.764930625	-21.75	166	New Caledonia rain forests	Tropical & Subtropical Moist Broadleaf Forests	20.87000084	250.2161102	1754	42.45843506	14200	3.747999907	18379.91602	NA
Amphorogyne_celastroides_667607349__L__1742-734-2062-1142	Amphorogyne_celastroides_667607349	667607349	0	110.2157902	Amphorogyne celastroides	unknown	3.67	0.127023541	1.933519795	-21.75	166	New Caledonia rain forests	Tropical & Subtropical Moist Broadleaf Forests	20.87000084	250.2161102	1754	42.45843506	14200	3.747999907	18379.91602	NA
Amphorogyne_celastroides_667607349__L__1923-227-2376-533	Amphorogyne_celastroides_667607349	667607349	0	110.2157902	Amphorogyne celastroides	unknown	3.44	0.141726511	1.981918238	-21.75	166	New Caledonia rain forests	Tropical & Subtropical Moist Broadleaf Forests	20.87000084	250.2161102	1754	42.45843506	14200	3.747999907	18379.91602	NA
Amphorogyne_celastroides_667607349__L__2074-528-2374-790	Amphorogyne_celastroides_667607349	667607349	0	110.2157902	Amphorogyne celastroides	unknown	1.87	0.093413386	2.501540655	-21.75	166	New Caledonia rain forests	Tropical & Subtropical Moist Broadleaf Forests	20.87000084	250.2161102	1754	42.45843506	14200	3.747999907	18379.91602	NA
Amphorogyne_celastroides_667607349__L__2176-1633-2595-1825	Amphorogyne_celastroides_667607349	667607349	0	110.2157902	Amphorogyne celastroides	unknown	3.67	0.146299505	1.933519795	-21.75	166	New Caledonia rain forests	Tropical & Subtropical Moist Broadleaf Forests	20.87000084	250.2161102	1754	42.45843506	14200	3.747999907	18379.91602	NA
Amphorogyne_celastroides_667607349__L__2268-3054-2493-3467	Amphorogyne_celastroides_667607349	667607349	0	110.2157902	Amphorogyne celastroides	unknown	3.4	0.081657991	1.990793036	-21.75	166	New Caledonia rain forests	Tropical & Subtropical Moist Broadleaf Forests	20.87000084	250.2161102	1754	42.45843506	14200	3.747999907	18379.91602	NA
Amphorogyne_celastroides_667607349__L__2472-2994-2758-3486	Amphorogyne_celastroides_667607349	667607349	0	110.2157902	Amphorogyne celastroides	unknown	4.43	0.14658058	1.799388066	-21.75	166	New Caledonia rain forests	Tropical & Subtropical Moist Broadleaf Forests	20.87000084	250.2161102	1754	42.45843506	14200	3.747999907	18379.91602	NA
Amphorogyne_celastroides_667607349__L__2501-2681-2692-3177	Amphorogyne_celastroides_667607349	667607349	0	110.2157902	Amphorogyne celastroides	unknown	3.72	0.093413386	1.923550782	-21.75	166	New Caledonia rain forests	Tropical & Subtropical Moist Broadleaf Forests	20.87000084	250.2161102	1754	42.45843506	14200	3.747999907	18379.91602	NA
Amphorogyne_celastroides_667607349__L__2522-1076-2717-1608	Amphorogyne_celastroides_667607349	667607349	0	110.2157902	Amphorogyne celastroides	unknown	4.57	0.174524758	1.778128204	-21.75	166	New Caledonia rain forests	Tropical & Subtropical Moist Broadleaf Forests	20.87000084	250.2161102	1754	42.45843506	14200	3.747999907	18379.91602	NA
Amphorogyne_celastroides_667607349__L__2650-1140-2938-1618	Amphorogyne_celastroides_667607349	667607349	0	110.2157902	Amphorogyne celastroides	unknown	4.71	0.154242872	1.757749863	-21.75	166	New Caledonia rain forests	Tropical & Subtropical Moist Broadleaf Forests	20.87000084	250.2161102	1754	42.45843506	14200	3.747999907	18379.91602	NA
Amphorogyne_celastroides_667607349__L__2657-1402-3045-1626	Amphorogyne_celastroides_667607349	667607349	0	110.2157902	Amphorogyne celastroides	unknown	3.36	0.147699532	1.999813313	-21.75	166	New Caledonia rain forests	Tropical & Subtropical Moist Broadleaf Forests	20.87000084	250.2161102	1754	42.45843506	14200	3.747999907	18379.91602	NA
Amphorogyne_celastroides_667607349__L__2666-86-2815-547	Amphorogyne_celastroides_667607349	667607349	0	110.2157902	Amphorogyne celastroides	unknown	2.81	0.223169001	2.141140888	-21.75	166	New Caledonia rain forests	Tropical & Subtropical Moist Broadleaf Forests	20.87000084	250.2161102	1754	42.45843506	14200	3.747999907	18379.91602	NA
Amphorogyne_celastroides_667607349__L__339-1525-657-1938	Amphorogyne_celastroides_667607349	667607349	0	110.2157902	Amphorogyne celastroides	unknown	3.51	0.155041373	1.966725463	-21.75	166	New Caledonia rain forests	Tropical & Subtropical Moist Broadleaf Forests	20.87000084	250.2161102	1754	42.45843506	14200	3.747999907	18379.91602	NA
Amphorogyne_celastroides_667607349__L__544-384-756-635	Amphorogyne_celastroides_667607349	667607349	0	110.2157902	Amphorogyne celastroides	unknown	1.19	0.114766774	2.972980906	-21.75	166	New Caledonia rain forests	Tropical & Subtropical Moist Broadleaf Forests	20.87000084	250.2161102	1754	42.45843506	14200	3.747999907	18379.91602	NA
Amphorogyne_celastroides_667607349__L__640-112-846-643	Amphorogyne_celastroides_667607349	667607349	0	110.2157902	Amphorogyne celastroides	unknown	4.62	0.143458467	1.770752341	-21.75	166	New Caledonia rain forests	Tropical & Subtropical Moist Broadleaf Forests	20.87000084	250.2161102	1754	42.45843506	14200	3.747999907	18379.91602	NA
Amphorogyne_celastroides_667607349__L__859-630-1070-1096	Amphorogyne_celastroides_667607349	667607349	0	110.2157902	Amphorogyne celastroides	unknown	4.13	0.114766774	1.84823904	-21.75	166	New Caledonia rain forests	Tropical & Subtropical Moist Broadleaf Forests	20.87000084	250.2161102	1754	42.45843506	14200	3.747999907	18379.91602	NA
Amphorogyne_celastroides_667607463__L__1784-281-2620-665	Amphorogyne_celastroides_667607463	667607463	0	110.5375393	Amphorogyne celastroides	unknown	15.06	0.20229037	2.254862066	-22.03333	166.46667	New Caledonia rain forests	Tropical & Subtropical Moist Broadleaf Forests	17.83500099	264.5270996	2351	29.39708328	16158	3.917666674	17813.5	NA
Amphorogyne_celastroides_667607463__L__1975-3424-2513-4306	Amphorogyne_celastroides_667607463	667607463	0	110.5375393	Amphorogyne celastroides	unknown	18.68	0.215037613	2.07674491	-22.03333	166.46667	New Caledonia rain forests	Tropical & Subtropical Moist Broadleaf Forests	17.83500099	264.5270996	2351	29.39708328	16158	3.917666674	17813.5	NA
Amphorogyne_celastroides_667607463__L__271-2466-920-3105	Amphorogyne_celastroides_667607463	667607463	0	110.5375393	Amphorogyne celastroides	unknown	16.68	0.283928065	2.168553944	-22.03333	166.46667	New Caledonia rain forests	Tropical & Subtropical Moist Broadleaf Forests	17.83500099	264.5270996	2351	29.39708328	16158	3.917666674	17813.5	NA
Amphorogyne_celastroides_694290104__L__1431-1413-1527-1648	Amphorogyne_celastroides_694290104	694290104	0	110.241689	Amphorogyne celastroides	unknown	0.72	0.094703797	4.03392419	-21.88083	166.40611	New Caledonia rain forests	Tropical & Subtropical Moist Broadleaf Forests	18.75083351	262.2317505	2110	27.90556145	21143	4.045666695	18034.75	NA
Amphorogyne_celastroides_694290104__L__1447-1560-1770-1696	Amphorogyne_celastroides_694290104	694290104	0	110.241689	Amphorogyne celastroides	unknown	1.84	0.168729955	2.818826447	-21.88083	166.40611	New Caledonia rain forests	Tropical & Subtropical Moist Broadleaf Forests	18.75083351	262.2317505	2110	27.90556145	21143	4.045666695	18034.75	NA
Amphorogyne_celastroides_694290104__L__1912-1866-2063-2167	Amphorogyne_celastroides_694290104	694290104	0	110.241689	Amphorogyne celastroides	unknown	2.02	0.123378648	2.720097822	-21.88083	166.40611	New Caledonia rain forests	Tropical & Subtropical Moist Broadleaf Forests	18.75083351	262.2317505	2110	27.90556145	21143	4.045666695	18034.75	NA
Amphorogyne_celastroides_694290104__L__800-1210-961-1541	Amphorogyne_celastroides_694290104	694290104	0	110.241689	Amphorogyne celastroides	unknown	2.24	0.110725405	2.614773066	-21.88083	166.40611	New Caledonia rain forests	Tropical & Subtropical Moist Broadleaf Forests	18.75083351	262.2317505	2110	27.90556145	21143	4.045666695	18034.75	NA
Anacolosa_griffithii_2513956596__L__1054-729-1276-1001	Anacolosa_griffithii_2513956596	2513956596	0	88.9413106	Anacolosa griffithii	unknown	2.73	0.071109311	1.652245791	12.34494	102.4536	Cardamom Mountains rain forests	Tropical & Subtropical Moist Broadleaf Forests	27.30733299	91.98640442	3253	87.56236267	18610	2.097333431	18152.58398	NA
Anacolosa_griffithii_2513956596__L__304-770-750-1099	Anacolosa_griffithii_2513956596	2513956596	0	88.9413106	Anacolosa griffithii	unknown	7.95	0.181293882	1.098369696	12.34494	102.4536	Cardamom Mountains rain forests	Tropical & Subtropical Moist Broadleaf Forests	27.30733299	91.98640442	3253	87.56236267	18610	2.097333431	18152.58398	NA
Anacolosa_griffithii_2513956596__L__436-2174-695-2521	Anacolosa_griffithii_2513956596	2513956596	0	88.9413106	Anacolosa griffithii	unknown	4.14	0.079502627	1.409271454	12.34494	102.4536	Cardamom Mountains rain forests	Tropical & Subtropical Moist Broadleaf Forests	27.30733299	91.98640442	3253	87.56236267	18610	2.097333431	18152.58398	NA
Anacolosa_griffithii_2513956596__L__730-457-1082-749	Anacolosa_griffithii_2513956596	2513956596	0	88.9413106	Anacolosa griffithii	unknown	4.63	0.090646941	1.350320456	12.34494	102.4536	Cardamom Mountains rain forests	Tropical & Subtropical Moist Broadleaf Forests	27.30733299	91.98640442	3253	87.56236267	18610	2.097333431	18152.58398	NA
Anacolosa_griffithii_2513956596__L__752-1987-1101-2242	Anacolosa_griffithii_2513956596	2513956596	0	88.9413106	Anacolosa griffithii	unknown	4.76	0.057330159	1.3361122	12.34494	102.4536	Cardamom Mountains rain forests	Tropical & Subtropical Moist Broadleaf Forests	27.30733299	91.98640442	3253	87.56236267	18610	2.097333431	18152.58398	NA
Anacolosa_griffithii_2513956596__L__841-1610-1069-1787	Anacolosa_griffithii_2513956596	2513956596	0	88.9413106	Anacolosa griffithii	unknown	2.27	0.092715198	1.772910892	12.34494	102.4536	Cardamom Mountains rain forests	Tropical & Subtropical Moist Broadleaf Forests	27.30733299	91.98640442	3253	87.56236267	18610	2.097333431	18152.58398	NA
Anacolosa_griffithii_2513957580__L__1193-937-1329-1040	Anacolosa_griffithii_2513957580	2513957580	84.23076923	88.85338837	Anacolosa griffithii	unknown	0.56	0.083105023	3.572104229	6.61076	99.65159	Tenasserim-South Thailand semi-evergreen rain forests	Tropical & Subtropical Moist Broadleaf Forests	25.26749992	52.85273743	2299	53.52867508	15248	2.097000122	17653.33398	NA
Anacolosa_griffithii_2513957580__L__361-1586-717-1778	Anacolosa_griffithii_2513957580	2513957580	84.23076923	88.85338837	Anacolosa griffithii	unknown	2.69	0.14295957	1.961401838	6.61076	99.65159	Tenasserim-South Thailand semi-evergreen rain forests	Tropical & Subtropical Moist Broadleaf Forests	25.26749992	52.85273743	2299	53.52867508	15248	2.097000122	17653.33398	NA
Anacolosa_griffithii_2513957580__L__762-748-930-906	Anacolosa_griffithii_2513957580	2513957580	84.23076923	88.85338837	Anacolosa griffithii	unknown	1.77	0.071232877	2.301474467	6.61076	99.65159	Tenasserim-South Thailand semi-evergreen rain forests	Tropical & Subtropical Moist Broadleaf Forests	25.26749992	52.85273743	2299	53.52867508	15248	2.097000122	17653.33398	NA
Anacolosa_griffithii_2513957580__L__952-1472-1137-1934	Anacolosa_griffithii_2513957580	2513957580	84.23076923	88.85338837	Anacolosa griffithii	unknown	6.77	0.165359861	1.378627945	6.61076	99.65159	Tenasserim-South Thailand semi-evergreen rain forests	Tropical & Subtropical Moist Broadleaf Forests	25.26749992	52.85273743	2299	53.52867508	15248	2.097000122	17653.33398	NA
Anacolosa_griffithii_2513959402__L__169-956-540-1134	Anacolosa_griffithii_2513959402	2513959402	0	88.99787461	Anacolosa griffithii	unknown	4.53	0.137155586	2.259315417	14.41801	101.86113	Southeastern Indochina dry evergreen forests	Tropical & Subtropical Dry Broadleaf Forests	25.40516663	193.6029663	1171	76.29994202	6840	1.222666621	18771.66602	NA
Anacolosa_griffithii_2513959402__L__267-1204-696-1412	Anacolosa_griffithii_2513959402	2513959402	0	88.99787461	Anacolosa griffithii	unknown	6.05	0.112362234	2.022906575	14.41801	101.86113	Southeastern Indochina dry evergreen forests	Tropical & Subtropical Dry Broadleaf Forests	25.40516663	193.6029663	1171	76.29994202	6840	1.222666621	18771.66602	NA
Anacolosa_griffithii_2513959402__L__540-705-771-1074	Anacolosa_griffithii_2513959402	2513959402	0	88.99787461	Anacolosa griffithii	unknown	4.73	0.111232937	2.222334474	14.41801	101.86113	Southeastern Indochina dry evergreen forests	Tropical & Subtropical Dry Broadleaf Forests	25.40516663	193.6029663	1171	76.29994202	6840	1.222666621	18771.66602	NA
Anacolosa_griffithii_2513959402__L__809-677-1055-801	Anacolosa_griffithii_2513959402	2513959402	0	88.99787461	Anacolosa griffithii	unknown	2.06	0.112362234	3.052875551	14.41801	101.86113	Southeastern Indochina dry evergreen forests	Tropical & Subtropical Dry Broadleaf Forests	25.40516663	193.6029663	1171	76.29994202	6840	1.222666621	18771.66602	NA
Anacolosa_griffithii_2513959402__L__865-391-1144-663	Anacolosa_griffithii_2513959402	2513959402	0	88.99787461	Anacolosa griffithii	unknown	4.09	0.152829161	2.349243724	14.41801	101.86113	Southeastern Indochina dry evergreen forests	Tropical & Subtropical Dry Broadleaf Forests	25.40516663	193.6029663	1171	76.29994202	6840	1.222666621	18771.66602	NA
Anacolosa_griffithii_2513959402__L__996-1379-1408-1631	Anacolosa_griffithii_2513959402	2513959402	0	88.99787461	Anacolosa griffithii	unknown	5.81	0.135767804	2.054428809	14.41801	101.86113	Southeastern Indochina dry evergreen forests	Tropical & Subtropical Dry Broadleaf Forests	25.40516663	193.6029663	1171	76.29994202	6840	1.222666621	18771.66602	NA
Anacolosa_griffithii_2513959408__L__1575-713-1738-820	Anacolosa_griffithii_2513959408	2513959408	0	88.93502776	Anacolosa griffithii	unknown	0.79	0.079508243	3.406476511	8.53333	98.66667	Tenasserim-South Thailand semi-evergreen rain forests	Tropical & Subtropical Moist Broadleaf Forests	27.33199883	71.06124115	2519	64.82448578	14491	1.674999952	18921.25	NA
Anacolosa_papuana_2517269303__L__651-1578-1899-2213	Anacolosa_papuana_2517269303	2517269303	0	89.32534145	Anacolosa papuana	unknown	52.15	0.226682108	1.530494192	-5.80765	142.30807	Central Range montane rain forests	Tropical & Subtropical Moist Broadleaf Forests	24.69016647	62.42899704	4339	15.8357687	28590	1.374000072	16476.83398	NA
Anacolosa_papuana_2517269303__L__696-1204-1722-1621	Anacolosa_papuana_2517269303	2517269303	0	89.32534145	Anacolosa papuana	unknown	26.67	0.235362056	1.977343139	-5.80765	142.30807	Central Range montane rain forests	Tropical & Subtropical Moist Broadleaf Forests	24.69016647	62.42899704	4339	15.8357687	28590	1.374000072	16476.83398	NA
Anacolosa_papuana_4029534481__L__1286-1879-3715-3408	Anacolosa_papuana_4029534481	4029534481	132.3775482	129.0570541	Anacolosa papuana	unknown	117.06	0.244665881	1.191302603	-7.73	146.4917	Southeastern Papuan rain forests	Tropical & Subtropical Moist Broadleaf Forests	25.06033325	73.87674713	2561	16.52317429	16222	1.699000001	17585.5	NA
Anaxagorea_acuminata_1929743750__L__1808-1218-3708-3315	Anaxagorea_acuminata_1929743750	1929743750	132.1124639	129.0548405	Anaxagorea acuminata	unknown	107.36	0.306253138	0.912630937	-4.60153	-56.4283	Madeira-Tapaj�s moist forests	Tropical & Subtropical Moist Broadleaf Forests	26.6621666	54.54875565	2128	48.16933823	15732	1.116999984	14541.16699	evergreen
Anaxagorea_acuminata_1931340735__L__1434-1052-2890-1947	Anaxagorea_acuminata_1931340735	1931340735	120.1671429	119.9862685	Anaxagorea acuminata	unknown	21.6	0.226069746	1.786899709	-4.61175	-56.40789	Madeira-Tapaj�s moist forests	Tropical & Subtropical Moist Broadleaf Forests	26.60499954	54.84579468	2108	48.46776962	15635	1.119666696	14628.83301	evergreen
Anaxagorea_acuminata_1930530364__L__444-2994-1390-5890	Anaxagorea_acuminata_1930530364	1930530364	128.1560769	129.0628736	Anaxagorea acuminata	unknown	93.93	0.333343683	1.641203642	-3.12	-46.08	Tocantins/Pindare moist forests	Tropical & Subtropical Moist Broadleaf Forests	26.17666626	42.7347908	1912	77.04399109	13025	1.032666683	16170.83301	evergreen
Anaxagorea_acuminata_1931340735__L__1279-2130-2703-2633	Anaxagorea_acuminata_1931340735	1931340735	120.1671429	119.9862685	Anaxagorea acuminata	unknown	22.91	0.178675385	1.747156977	-4.61175	-56.40789	Madeira-Tapaj�s moist forests	Tropical & Subtropical Moist Broadleaf Forests	26.60499954	54.84579468	2108	48.46776962	15635	1.119666696	14628.83301	evergreen
Anaxagorea_acuminata_1929743750__L__1227-1867-2478-4001	Anaxagorea_acuminata_1929743750	1929743750	132.1124639	129.0548405	Anaxagorea acuminata	unknown	66.17	0.165316194	1.09795482	-4.60153	-56.4283	Madeira-Tapaj�s moist forests	Tropical & Subtropical Moist Broadleaf Forests	26.6621666	54.54875565	2128	48.16933823	15732	1.116999984	14541.16699	evergreen
Anaxagorea_allenii_1838431104__L__986-1960-1977-3969	Anaxagorea_allenii_1838431104	1838431104	100.156651	100.9880042	Anaxagorea allenii	unknown	101.85	0.28240033	1.401857782	9.31667	-78.9167	Choc�-Dari�n moist forests	Tropical & Subtropical Moist Broadleaf Forests	24.68600082	55.98402786	2631	52.72472382	16191	1.889999986	19062.33398	NA
Anaxagorea_allenii_2515268186__L__1560-415-1959-1197	Anaxagorea_allenii_2515268186	2515268186	0	89.99631534	Anaxagorea allenii	unknown	14.88	0.133338792	1.647466222	9.33333	-78.96667	Choc�-Dari�n moist forests	Tropical & Subtropical Moist Broadleaf Forests	24.7840004	57.30784607	2770	50.2544632	17422	1.852666616	19049.5	NA
Anaxagorea_allenii_2515268186__L__997-1269-1454-2119	Anaxagorea_allenii_2515268186	2515268186	0	89.99631534	Anaxagorea allenii	unknown	23.79	0.139227523	1.377108509	9.33333	-78.96667	Choc�-Dari�n moist forests	Tropical & Subtropical Moist Broadleaf Forests	24.7840004	57.30784607	2770	50.2544632	17422	1.852666616	19049.5	NA
Anaxagorea_allenii_2515379562__L__253-667-1009-2778	Anaxagorea_allenii_2515379562	2515379562	92.95232736	89.92012398	Anaxagorea allenii	unknown	118.35	0.245796097	1.190510062	9.33333	-79.76667	Isthmian-Atlantic moist forests	Tropical & Subtropical Moist Broadleaf Forests	26.20800018	68.33946228	2805	65.99960327	16427	1.869666696	19278.58398	NA
Anaxagorea_allenii_3962865136__L__951-934-2013-3094	Anaxagorea_allenii_3962865136	3962865136	0	92.03697411	Anaxagorea allenii	unknown	136.35	0.326136994	1.39985626	6	-77	Choc�-Dari�n moist forests	Tropical & Subtropical Moist Broadleaf Forests	25.95416641	25.22587967	6364	14.83157349	43867	0.895666659	16458.75	NA
Anaxagorea_borneensis_2592285002__L__1540-3060-2335-4773	Anaxagorea_borneensis_2592285002	2592285002	0	129.0510994	Anaxagorea borneensis	unknown	48.93	0.174134162	1.282040332	4.97	118.17	Borneo lowland rain forests	Tropical & Subtropical Moist Broadleaf Forests	25.78333282	40.34418869	2031	18.23885155	14709	1.936333299	17207.5	NA
Anaxagorea_borneensis_2592285002__L__2003-1095-3634-2147	Anaxagorea_borneensis_2592285002	2592285002	0	129.0510994	Anaxagorea borneensis	unknown	50.16	0.181396361	1.269938954	4.97	118.17	Borneo lowland rain forests	Tropical & Subtropical Moist Broadleaf Forests	25.78333282	40.34418869	2031	18.23885155	14709	1.936333299	17207.5	NA
Anaxagorea_borneensis_2592285002__L__2004-2459-3757-3359	Anaxagorea_borneensis_2592285002	2592285002	0	129.0510994	Anaxagorea borneensis	unknown	61.39	0.26220504	1.175617723	4.97	118.17	Borneo lowland rain forests	Tropical & Subtropical Moist Broadleaf Forests	25.78333282	40.34418869	2031	18.23885155	14709	1.936333299	17207.5	NA
Anaxagorea_borneensis_2592285002__L__278-1518-2001-2433	Anaxagorea_borneensis_2592285002	2592285002	0	129.0510994	Anaxagorea borneensis	unknown	52.78	0.181396361	1.245478156	4.97	118.17	Borneo lowland rain forests	Tropical & Subtropical Moist Broadleaf Forests	25.78333282	40.34418869	2031	18.23885155	14709	1.936333299	17207.5	NA
Anaxagorea_brachycarpa_1929950128__L__2096-561-3577-2896	Anaxagorea_brachycarpa_1929950128	1929950128	122.720778	119.3857331	Anaxagorea brachycarpa	unknown	85.2	0.157375208	0.752330735	0.183333	-66.85	Negro-Branco moist forests	Tropical & Subtropical Moist Broadleaf Forests	26.2531662	41.04058075	2852	20.46051407	22253	1.041666627	14202	NA
Anaxagorea_brachycarpa_1929950128__L__2429-3198-3124-4131	Anaxagorea_brachycarpa_1929950128	1929950128	122.720778	119.3857331	Anaxagorea brachycarpa	unknown	11.07	0.114370762	1.640485282	0.183333	-66.85	Negro-Branco moist forests	Tropical & Subtropical Moist Broadleaf Forests	26.2531662	41.04058075	2852	20.46051407	22253	1.041666627	14202	NA
Anaxagorea_brachycarpa_1929950128__L__325-3737-1944-4323	Anaxagorea_brachycarpa_1929950128	1929950128	122.720778	119.3857331	Anaxagorea brachycarpa	unknown	24.9	0.131644329	1.203617737	0.183333	-66.85	Negro-Branco moist forests	Tropical & Subtropical Moist Broadleaf Forests	26.2531662	41.04058075	2852	20.46051407	22253	1.041666627	14202	NA
Anaxagorea_brachycarpa_1930377819__L__220-2297-1584-2831	Anaxagorea_brachycarpa_1930377819	1930377819	107.9523332	109.3061615	Anaxagorea brachycarpa	unknown	23.31	0.194750733	1.559191476	-7.7636	-72.7494	Southwest Amazon moist forests	Tropical & Subtropical Moist Broadleaf Forests	25.07166672	56.32494354	2122	46.38274002	17997	0.75	13566.41699	NA
Anaxagorea_brachycarpa_1930377819__L__496-1706-1588-2823	Anaxagorea_brachycarpa_1930377819	1930377819	107.9523332	109.3061615	Anaxagorea brachycarpa	unknown	19.89	0.155282004	1.656616997	-7.7636	-72.7494	Southwest Amazon moist forests	Tropical & Subtropical Moist Broadleaf Forests	25.07166672	56.32494354	2122	46.38274002	17997	0.75	13566.41699	NA
Anaxagorea_brevipedicellata_1456425430__L__1497-4683-2373-5441	Anaxagorea_brevipedicellata_1456425430	1456425430	133.1018555	129.0528122	Anaxagorea brevipedicellata	unknown	13.77	0.095033316	1.31011213	3.26	-53.59	Guianan moist forests	Tropical & Subtropical Moist Broadleaf Forests	25.64133263	48.1550293	2568	47.71220016	15609	1.600333333	17916.75	NA
Anaxagorea_brevipedicellata_1456425430__L__1605-3877-2261-4683	Anaxagorea_brevipedicellata_1456425430	1456425430	133.1018555	129.0528122	Anaxagorea brevipedicellata	unknown	10.38	0.111689418	1.459465536	3.26	-53.59	Guianan moist forests	Tropical & Subtropical Moist Broadleaf Forests	25.64133263	48.1550293	2568	47.71220016	15609	1.600333333	17916.75	NA
Anaxagorea_brevipedicellata_1456425430__L__2137-848-3091-1248	Anaxagorea_brevipedicellata_1456425430	1456425430	133.1018555	129.0528122	Anaxagorea brevipedicellata	unknown	11.52	0.12838294	1.402511355	3.26	-53.59	Guianan moist forests	Tropical & Subtropical Moist Broadleaf Forests	25.64133263	48.1550293	2568	47.71220016	15609	1.600333333	17916.75	NA
Anaxagorea_brevipedicellata_1456425430__L__2522-2644-2761-3378	Anaxagorea_brevipedicellata_1456425430	1456425430	133.1018555	129.0528122	Anaxagorea brevipedicellata	unknown	4.73	0.0979581	1.970535563	3.26	-53.59	Guianan moist forests	Tropical & Subtropical Moist Broadleaf Forests	25.64133263	48.1550293	2568	47.71220016	15609	1.600333333	17916.75	NA
Anaxagorea_brevipedicellata_1930479524__L__302-4749-2422-5594	Anaxagorea_brevipedicellata_1930479524	1930479524	139.3143652	129.0000252	Anaxagorea brevipedicellata	unknown	44.25	0.096303119	0.847317971	-0.695136	-56.814959	Uatuma-Trombetas moist forests	Tropical & Subtropical Moist Broadleaf Forests	26.69683266	59.79658508	2587	48.9258461	17108	1.316666603	16377.91699	NA
Anaxagorea_brevipedicellata_2515178550__L__811-479-1501-860	Anaxagorea_brevipedicellata_2515178550	2515178550	0	89.97091164	Anaxagorea brevipedicellata	unknown	13.15	0.094964068	1.332630455	2.86667	-53.01667	Guianan moist forests	Tropical & Subtropical Moist Broadleaf Forests	25.63750076	52.70971298	2539	49.62033463	15787	1.600000024	17732.83398	NA
Anaxagorea_brevipedicellata_2515296672__L__513-2340-856-2940	Anaxagorea_brevipedicellata_2515296672	2515296672	0	89.93916627	Anaxagorea brevipedicellata	unknown	12.36	0.124310024	1.539274506	3.18333	-53.48333	Guianan moist forests	Tropical & Subtropical Moist Broadleaf Forests	25.61483383	49.75200272	2589	48.88532257	16120	1.600000024	17911.08398	NA
Anaxagorea_brevipedicellata_2515296672__L__847-1812-1083-2244	Anaxagorea_brevipedicellata_2515296672	2515296672	0	89.93916627	Anaxagorea brevipedicellata	unknown	7.08	0.111186265	1.904383579	3.18333	-53.48333	Guianan moist forests	Tropical & Subtropical Moist Broadleaf Forests	25.61483383	49.75200272	2589	48.88532257	16120	1.600000024	17911.08398	NA
Anaxagorea_brevipes_1929122746__L__590-2322-1956-3506	Anaxagorea_brevipes_1929122746	1929122746	130.6176447	129.0628736	Anaxagorea brevipes	unknown	26.54	0.207276535	1.59858244	-10.07	-67.62	Iquitos varze�	Tropical & Subtropical Moist Broadleaf Forests	25.32333374	82.69837189	1668	41.41513443	13081	1.18566668	13814	evergreen
Anaxagorea_brevipes_1930475891__L__869-2619-1869-3720	Anaxagorea_brevipes_1930475891	1930475891	128.1633379	129.0628736	Anaxagorea brevipes	unknown	23.79	0.182652857	0.839750376	-7.954947	-69.944581	Southwest Amazon moist forests	Tropical & Subtropical Moist Broadleaf Forests	25.00383377	58.37157822	2269	51.25358582	19178	0.732666671	13550	evergreen
Anaxagorea_brevipes_1930475891__L__450-3971-1863-4697	Anaxagorea_brevipes_1930475891	1930475891	128.1633379	129.0628736	Anaxagorea brevipes	unknown	27.84	0.155464575	0.790804692	-7.954947	-69.944581	Southwest Amazon moist forests	Tropical & Subtropical Moist Broadleaf Forests	25.00383377	58.37157822	2269	51.25358582	19178	0.732666671	13550	evergreen
Anaxagorea_brevipes_1929122746__L__339-3371-610-3643	Anaxagorea_brevipes_1929122746	1929122746	130.6176447	129.0628736	Anaxagorea brevipes	unknown	1.15	0.219366209	5.30247481	-10.07	-67.62	Iquitos varze�	Tropical & Subtropical Moist Broadleaf Forests	25.32333374	82.69837189	1668	41.41513443	13081	1.18566668	13814	evergreen
Anaxagorea_brevipes_1929122746__L__1144-3041-3590-3735	Anaxagorea_brevipes_1929122746	1929122746	130.6176447	129.0628736	Anaxagorea brevipes	unknown	55	0.227627267	1.210170722	-10.07	-67.62	Iquitos varze�	Tropical & Subtropical Moist Broadleaf Forests	25.32333374	82.69837189	1668	41.41513443	13081	1.18566668	13814	evergreen
Anaxagorea_brevipes_1930475891__L__1827-664-2264-2171	Anaxagorea_brevipes_1930475891	1930475891	128.1633379	129.0628736	Anaxagorea brevipes	unknown	18.72	0.13079446	0.920263191	-7.954947	-69.944581	Southwest Amazon moist forests	Tropical & Subtropical Moist Broadleaf Forests	25.00383377	58.37157822	2269	51.25358582	19178	0.732666671	13550	evergreen
Anaxagorea_brevipes_1930475891__L__1969-1191-3358-2177	Anaxagorea_brevipes_1930475891	1930475891	128.1633379	129.0628736	Anaxagorea brevipes	unknown	32.31	0.168794821	0.747078376	-7.954947	-69.944581	Southwest Amazon moist forests	Tropical & Subtropical Moist Broadleaf Forests	25.00383377	58.37157822	2269	51.25358582	19178	0.732666671	13550	evergreen
Anaxagorea_brevipes_1929628031__L__1561-2475-3909-4534	Anaxagorea_brevipes_1929628031	1929628031	131.5684587	129.0560524	Anaxagorea brevipes	unknown	104.32	0.233154083	1.075174796	-9.3258	-69.33525	Southwest Amazon moist forests	Tropical & Subtropical Moist Broadleaf Forests	24.67550087	81.32488251	2109	56.13877869	17342	0.858333349	13827.16699	evergreen
Anaxagorea_brevipes_1929628031__L__747-1225-2633-3696	Anaxagorea_brevipes_1929628031	1929628031	131.5684587	129.0560524	Anaxagorea brevipes	unknown	95.16	0.201953118	1.113591472	-9.3258	-69.33525	Southwest Amazon moist forests	Tropical & Subtropical Moist Broadleaf Forests	24.67550087	81.32488251	2109	56.13877869	17342	0.858333349	13827.16699	evergreen
Anaxagorea_brevipes_1930475891__L__2133-2222-3807-2792	Anaxagorea_brevipes_1930475891	1930475891	128.1633379	129.0628736	Anaxagorea brevipes	unknown	32.65	0.069788069	0.74409692	-7.954947	-69.944581	Southwest Amazon moist forests	Tropical & Subtropical Moist Broadleaf Forests	25.00383377	58.37157822	2269	51.25358582	19178	0.732666671	13550	evergreen
Anaxagorea_brevipes_1929122746__L__1090-4482-2123-5554	Anaxagorea_brevipes_1929122746	1929122746	130.6176447	129.0628736	Anaxagorea brevipes	unknown	21.82	0.171191877	1.722751656	-10.07	-67.62	Iquitos varze�	Tropical & Subtropical Moist Broadleaf Forests	25.32333374	82.69837189	1668	41.41513443	13081	1.18566668	13814	evergreen
Anaxagorea_crassipetala_1936678518__L__1462-932-4000-2714	Anaxagorea_crassipetala_1936678518	1936678518	141.3146842	129.0493466	Anaxagorea crassipetala	unknown	114.34	0.260964938	1.262760892	10.3333	-84.0667	Isthmian-Atlantic moist forests	Tropical & Subtropical Moist Broadleaf Forests	23.16716766	69.9545517	3560	35.75818253	21564	2.468333244	19414.5	evergreen
Anaxagorea_crassipetala_1228334454__L__324-1720-1903-2850	Anaxagorea_crassipetala_1228334454	1228334454	0	91.06921517	Anaxagorea crassipetala	unknown	88.73	0.182754589	1.059713604	-11.849152	-70.639074	Southwest Amazon moist forests	Tropical & Subtropical Moist Broadleaf Forests	24.55366707	91.75493622	2673	49.46327209	19771	1.149666667	14509.66699	evergreen
Anaxagorea_crassipetala_2592218752__L__470-865-2013-4378	Anaxagorea_crassipetala_2592218752	2592218752	132.0539558	129.0548405	Anaxagorea crassipetala	unknown	226.69	0.349656966	1.21577029	8.8289	-80.6744	Isthmian-Atlantic moist forests	Tropical & Subtropical Moist Broadleaf Forests	25.76733398	65.27851105	3097	47.74870682	19709	1.636000037	18929.25	evergreen
Anaxagorea_crassipetala_1228294045__L__589-1568-2164-2888	Anaxagorea_crassipetala_1228294045	1228294045	0	92.03697411	Anaxagorea crassipetala	unknown	85.53	0.23022943	1.282052128	10.5	-84	Isthmian-Atlantic moist forests	Tropical & Subtropical Moist Broadleaf Forests	26.02116585	77.51244354	3727	37.41022873	22110	2.210999966	19373.25	evergreen
Anaxagorea_dolichocarpa_1928277040__L__411-1299-1907-1790	Anaxagorea_dolichocarpa_1928277040	1928277040	120.5108789	119.9862685	Anaxagorea dolichocarpa	unknown	22.04	0.163029951	1.653291848	-9.2589	-36.43	Pernambuco interior forests	Tropical & Subtropical Moist Broadleaf Forests	21.95733261	147.8047791	1448	67.14651489	9661	1.791999936	17987.25	evergreen
Anaxagorea_dolichocarpa_1931312568__L__1128-2500-3582-3491	Anaxagorea_dolichocarpa_1931312568	1931312568	130.7456621	129.059175	Anaxagorea dolichocarpa	unknown	76.71	0.249718843	1.42207796	-9.244317	-36.43575	Pernambuco interior forests	Tropical & Subtropical Moist Broadleaf Forests	20.44350052	141.6117859	1228	66.76888275	8645	1.867666721	18151.25	evergreen
Anaxagorea_dolichocarpa_1929863665__L__1152-2856-3302-4689	Anaxagorea_dolichocarpa_1929863665	1929863665	130.7998016	129.0628736	Anaxagorea dolichocarpa	unknown	87.58	0.184914449	1.07461055	-9.643464	-55.175633	Mato Grosso seasonal forests	Tropical & Subtropical Moist Broadleaf Forests	26.50650024	63.77272797	2260	70.73032379	15040	1.432666659	14619.16699	evergreen
Anaxagorea_dolichocarpa_1928277040__L__725-2158-2286-4088	Anaxagorea_dolichocarpa_1928277040	1928277040	120.5108789	119.9862685	Anaxagorea dolichocarpa	unknown	92.05	0.247553317	0.957633352	-9.2589	-36.43	Pernambuco interior forests	Tropical & Subtropical Moist Broadleaf Forests	21.95733261	147.8047791	1448	67.14651489	9661	1.791999936	17987.25	evergreen
Anaxagorea_dolichocarpa_1929863665__L__883-1897-2204-3770	Anaxagorea_dolichocarpa_1929863665	1929863665	130.7998016	129.0628736	Anaxagorea dolichocarpa	unknown	62.58	0.307526237	1.221831743	-9.643464	-55.175633	Mato Grosso seasonal forests	Tropical & Subtropical Moist Broadleaf Forests	26.50650024	63.77272797	2260	70.73032379	15040	1.432666659	14619.16699	evergreen
Anaxagorea_dolichocarpa_1929207442__L__1552-849-3010-2963	Anaxagorea_dolichocarpa_1929207442	1929207442	130.5229659	129.0628736	Anaxagorea dolichocarpa	unknown	46.26	0.272063706	1.8418907	-9.59447	-55.25458	Mato Grosso seasonal forests	Tropical & Subtropical Moist Broadleaf Forests	26.17883301	64.72079468	2238	71.33864594	14988	1.449000001	14700.41699	evergreen
Anaxagorea_dolichocarpa_1927845052__L__1173-3680-3758-4488	Anaxagorea_dolichocarpa_1927845052	1927845052	128.5989442	129.0628736	Anaxagorea dolichocarpa	unknown	73.43	0.198709755	1.21439461	-7.0833	-35.2806	Caatinga	Deserts & Xeric Shrublands	25.03833389	120.668663	1112	60.65596771	6665	2.148000002	18156.16602	evergreen
Anaxagorea_dolichocarpa_1928277040__L__1725-2045-3124-3495	Anaxagorea_dolichocarpa_1928277040	1928277040	120.5108789	119.9862685	Anaxagorea dolichocarpa	unknown	50.91	0.209924793	1.200763751	-9.2589	-36.43	Pernambuco interior forests	Tropical & Subtropical Moist Broadleaf Forests	21.95733261	147.8047791	1448	67.14651489	9661	1.791999936	17987.25	evergreen
Anaxagorea_dolichocarpa_1927845052__L__422-2023-1462-4019	Anaxagorea_dolichocarpa_1927845052	1927845052	128.5989442	129.0628736	Anaxagorea dolichocarpa	unknown	45.33	0.228702362	1.460105289	-7.0833	-35.2806	Caatinga	Deserts & Xeric Shrublands	25.03833389	120.668663	1112	60.65596771	6665	2.148000002	18156.16602	evergreen
Anaxagorea_guatemalensis_1228440098__L__700-147-1318-1354	Anaxagorea_guatemalensis_1228440098	1228440098	86.25361752	92.03697411	Anaxagorea guatemalensis	unknown	53.02	0.248927653	1.633608435	17	-96.5	Southern Pacific dry forests	Tropical & Subtropical Dry Broadleaf Forests	20.90799904	134.7303772	660	92.08280945	3335	2.4356668	17129.41602	NA
Anaxagorea_guatemalensis_2517079461__L__784-1859-1668-2906	Anaxagorea_guatemalensis_2517079461	2517079461	0	90.02807922	Anaxagorea guatemalensis	unknown	39.32	0.235366791	1.75450666	15.5	-87.43333	Central American Atlantic moist forests	Tropical & Subtropical Moist Broadleaf Forests	23.14049911	155.7220459	1159	47.36237335	6352	1.947000027	19518.33398	NA
Anaxagorea_guatemalensis_2517300443__L__248-1495-1613-2200	Anaxagorea_guatemalensis_2517300443	2517300443	0	88.86594375	Anaxagorea guatemalensis	unknown	68.6	0.163844766	1.075560224	17.06194	-94.76806	Pet�n-Veracruz moist forests	Tropical & Subtropical Moist Broadleaf Forests	25.0593338	209.1062927	2792	71.07566071	16718	2.750333309	16706.91602	NA
Anaxagorea_guatemalensis_2592234261__L__2021-449-3927-3829	Anaxagorea_guatemalensis_2592234261	2592234261	132.2266103	129.0470555	Anaxagorea guatemalensis	unknown	174.16	0.358335065	0.842633456	16.3972	-89.0933	Pet�n-Veracruz moist forests	Tropical & Subtropical Moist Broadleaf Forests	21.80150032	152.6234894	2846	59.07902908	18212	1.913333297	18704	NA
Anaxagorea_guatemalensis_2592234261__L__3286-2572-3950-3807	Anaxagorea_guatemalensis_2592234261	2592234261	132.2266103	129.0470555	Anaxagorea guatemalensis	unknown	22.93	0.189673413	1.828128185	16.3972	-89.0933	Pet�n-Veracruz moist forests	Tropical & Subtropical Moist Broadleaf Forests	21.80150032	152.6234894	2846	59.07902908	18212	1.913333297	18704	NA
Anaxagorea_guatemalensis_3400991380__L__161-433-818-2011	Anaxagorea_guatemalensis_3400991380	3400991380	0	88.50876032	Anaxagorea guatemalensis	unknown	83.74	0.222551028	1.259388978	16.37633	-89.11833	Pet�n-Veracruz moist forests	Tropical & Subtropical Moist Broadleaf Forests	21.80150032	152.6234894	2846	59.07902908	18739	1.913333297	18704	NA
Anaxagorea_guatemalensis_3416611459__L__104-2151-1752-4101	Anaxagorea_guatemalensis_3416611459	3416611459	0	102.9357411	Anaxagorea guatemalensis	unknown	137.75	0.221531494	1.037680771	15.41447	-89.215708	Central American Atlantic moist forests	Tropical & Subtropical Moist Broadleaf Forests	26.861166	147.9840698	2366	62.81723022	13588	1.333666682	19073.66602	NA
Anaxagorea_javanica_2517014519__L__1143-375-1874-1182	Anaxagorea_javanica_2517014519	2517014519	0	88.89105945	Anaxagorea javanica	unknown	43.76	0.162245846	1.267550132	3.23333	101.63333	Peninsular Malaysian rain forests	Tropical & Subtropical Moist Broadleaf Forests	26.9671669	34.66854477	2494	29.33688545	16887	1.396000028	16181.83301	evergreen
Anaxagorea_javanica_2640596283__L__1497-1938-3478-2834	Anaxagorea_javanica_2640596283	2640596283	0	112.1756113	Anaxagorea javanica	unknown	91.64	0.076686235	0.539127722	-1.03	100.4	Sumatran lowland rain forests	Tropical & Subtropical Moist Broadleaf Forests	25.21789169	32.00505066	3512	21.26527023	25429	2.058823586	16735.5	evergreen
Anaxagorea_javanica_4907330525__L__2141-1270-3615-3520	Anaxagorea_javanica_4907330525	4907330525	122.1569056	129.0505185	Anaxagorea javanica	unknown	103.3	0.295157384	1.196325737	-1.18419	110.11425	Borneo peat swamp forests	Tropical & Subtropical Moist Broadleaf Forests	26.99733353	33.64027023	3262	27.12361145	21354	1.543666601	16745.33398	evergreen
Anaxagorea_javanica_2640596308__L__397-1831-2123-2606	Anaxagorea_javanica_2640596308	2640596308	0	112.1756113	Anaxagorea javanica	unknown	49.25	0.219270013	1.525081381	-0.39	102.44	Sumatran peat swamp forests	Tropical & Subtropical Moist Broadleaf Forests	26.57066727	36.54689407	2281	24.98423004	15740	1.136000037	16268.91699	evergreen
Anaxagorea_javanica_2516673816__L__1003-1770-1512-2111	Anaxagorea_javanica_2516673816	2516673816	84.9281505	88.67778584	Anaxagorea javanica	unknown	13.11	0.233720305	2.654874003	5.02183	117.74983	Borneo lowland rain forests	Tropical & Subtropical Moist Broadleaf Forests	25.18233299	43.95573044	2265	14.06797028	14837	1.149999976	17328	evergreen
Anaxagorea_javanica_4907330525__L__748-1401-2065-4370	Anaxagorea_javanica_4907330525	4907330525	122.1569056	129.0505185	Anaxagorea javanica	unknown	135.27	0.30189188	1.079236934	-1.18419	110.11425	Borneo peat swamp forests	Tropical & Subtropical Moist Broadleaf Forests	26.99733353	33.64027023	3262	27.12361145	21354	1.543666601	16745.33398	evergreen
Anaxagorea_javanica_2516673816__L__315-1890-954-2166	Anaxagorea_javanica_2516673816	2516673816	84.9281505	88.67778584	Anaxagorea javanica	unknown	12.71	0.260110716	2.686485759	5.02183	117.74983	Borneo lowland rain forests	Tropical & Subtropical Moist Broadleaf Forests	25.18233299	43.95573044	2265	14.06797028	14837	1.149999976	17328	evergreen
Anaxagorea_javanica_2517042534__L__1126-375-1828-742	Anaxagorea_javanica_2517042534	2517042534	0	88.9413106	Anaxagorea javanica	unknown	15.25	0.159798302	1.874148973	5.85278	100.91194	Peninsular Malaysian rain forests	Tropical & Subtropical Moist Broadleaf Forests	26.40950012	52.08413315	2193	42.84993744	13604	1.382333279	17495.83398	evergreen
Anaxagorea_javanica_4907330525__L__1270-944-2409-2547	Anaxagorea_javanica_4907330525	4907330525	122.1569056	129.0505185	Anaxagorea javanica	unknown	59.85	0.231105956	1.473659885	-1.18419	110.11425	Borneo peat swamp forests	Tropical & Subtropical Moist Broadleaf Forests	26.99733353	33.64027023	3262	27.12361145	21354	1.543666601	16745.33398	evergreen
Anaxagorea_javanica_2640596283__L__688-686-1613-2234	Anaxagorea_javanica_2640596283	2640596283	0	112.1756113	Anaxagorea javanica	unknown	48.44	0.153889748	0.687796854	-1.03	100.4	Sumatran lowland rain forests	Tropical & Subtropical Moist Broadleaf Forests	25.21789169	32.00505066	3512	21.26527023	25429	2.058823586	16735.5	evergreen
Anaxagorea_manausensis_1228633312__L__1719-399-2059-1265	Anaxagorea_manausensis_1228633312	1228633312	0	91.06921517	Anaxagorea manausensis	unknown	21.76	0.152942883	1.469982954	-4	-75	Napo moist forests	Tropical & Subtropical Moist Broadleaf Forests	26.2215004	47.97087097	2516	12.34730339	21115	0.766666651	13220.66699	NA
Anaxagorea_manausensis_1228633312__L__303-910-803-1844	Anaxagorea_manausensis_1228633312	1228633312	0	91.06921517	Anaxagorea manausensis	unknown	25.79	0.173619464	1.377601422	-4	-75	Napo moist forests	Tropical & Subtropical Moist Broadleaf Forests	26.2215004	47.97087097	2516	12.34730339	21115	0.766666651	13220.66699	NA
Anaxagorea_manausensis_1228633312__L__733-1134-1620-2011	Anaxagorea_manausensis_1228633312	1228633312	0	91.06921517	Anaxagorea manausensis	unknown	43.08	0.138895571	1.132412566	-4	-75	Napo moist forests	Tropical & Subtropical Moist Broadleaf Forests	26.2215004	47.97087097	2516	12.34730339	21115	0.766666651	13220.66699	NA
Anaxagorea_manausensis_1423905609__L__1005-2231-1826-3891	Anaxagorea_manausensis_1423905609	1423905609	113.9815297	107.1562235	Anaxagorea manausensis	unknown	51.79	0.226413664	1.533160894	-9.163333	-64.620278	Purus-Madeira moist forests	Tropical & Subtropical Moist Broadleaf Forests	26.00583267	49.58289337	1960	60.61432648	15334	1.079666734	13921.16699	NA
Anaxagorea_manausensis_1929657697__L__1809-1199-2925-2360	Anaxagorea_manausensis_1929657697	1929657697	122.7421153	119.3857331	Anaxagorea manausensis	unknown	24.91	0.127262752	1.305753192	-2.883333	-59.966667	Uatuma-Trombetas moist forests	Tropical & Subtropical Moist Broadleaf Forests	26.49916649	48.9176178	2309	46.43205261	17479	1.164666653	14583.16699	NA
Anaxagorea_manausensis_1930912309__L__2507-1512-3975-2012	Anaxagorea_manausensis_1930912309	1930912309	138.9665141	129.052081	Anaxagorea manausensis	unknown	15.79	0.093547716	1.22848948	-2.9519	-59.9292	Uatuma-Trombetas moist forests	Tropical & Subtropical Moist Broadleaf Forests	26.42033386	48.93749619	2306	46.79893875	17446	1.166000009	14617.33301	NA
Anaxagorea_manausensis_1930912309__L__307-3938-1801-4990	Anaxagorea_manausensis_1930912309	1930912309	138.9665141	129.052081	Anaxagorea manausensis	unknown	25.8	0.175676215	1.018391317	-2.9519	-59.9292	Uatuma-Trombetas moist forests	Tropical & Subtropical Moist Broadleaf Forests	26.42033386	48.93749619	2306	46.79893875	17446	1.166000009	14617.33301	NA
Anaxagorea_manausensis_1930912309__L__576-2907-803-3407	Anaxagorea_manausensis_1930912309	1930912309	138.9665141	129.052081	Anaxagorea manausensis	unknown	2.38	0.116254585	2.53105171	-2.9519	-59.9292	Uatuma-Trombetas moist forests	Tropical & Subtropical Moist Broadleaf Forests	26.42033386	48.93749619	2306	46.79893875	17446	1.166000009	14617.33301	NA
Anaxagorea_manausensis_1930912309__L__589-3488-1766-4029	Anaxagorea_manausensis_1930912309	1930912309	138.9665141	129.052081	Anaxagorea manausensis	unknown	9.55	0.134431966	1.488648375	-2.9519	-59.9292	Uatuma-Trombetas moist forests	Tropical & Subtropical Moist Broadleaf Forests	26.42033386	48.93749619	2306	46.79893875	17446	1.166000009	14617.33301	NA
Anaxagorea_manausensis_2235847268__L__1447-3099-2777-3516	Anaxagorea_manausensis_2235847268	2235847268	120.9126802	119.3857331	Anaxagorea manausensis	unknown	16.85	0.178916782	1.40492993	-2.88	-59.97	Uatuma-Trombetas moist forests	Tropical & Subtropical Moist Broadleaf Forests	26.49916649	48.9176178	2309	46.43205261	17479	1.164666653	14583.16699	NA
Anaxagorea_manausensis_2235847268__L__1668-2184-2943-2860	Anaxagorea_manausensis_2235847268	2235847268	120.9126802	119.3857331	Anaxagorea manausensis	unknown	21.73	0.192365322	1.274849779	-2.88	-59.97	Uatuma-Trombetas moist forests	Tropical & Subtropical Moist Broadleaf Forests	26.49916649	48.9176178	2309	46.43205261	17479	1.164666653	14583.16699	NA
Anaxagorea_manausensis_2235847268__L__1730-1194-2643-2302	Anaxagorea_manausensis_2235847268	2235847268	120.9126802	119.3857331	Anaxagorea manausensis	unknown	20.29	0.149097318	1.308681872	-2.88	-59.97	Uatuma-Trombetas moist forests	Tropical & Subtropical Moist Broadleaf Forests	26.49916649	48.9176178	2309	46.43205261	17479	1.164666653	14583.16699	NA
Anaxagorea_manausensis_2235847268__L__713-2568-1339-3628	Anaxagorea_manausensis_2235847268	2235847268	120.9126802	119.3857331	Anaxagorea manausensis	unknown	16.28	0.157138192	1.423520899	-2.88	-59.97	Uatuma-Trombetas moist forests	Tropical & Subtropical Moist Broadleaf Forests	26.49916649	48.9176178	2309	46.43205261	17479	1.164666653	14583.16699	NA
Anaxagorea_manausensis_2235847268__L__849-1060-1728-2447	Anaxagorea_manausensis_2235847268	2235847268	120.9126802	119.3857331	Anaxagorea manausensis	unknown	28.29	0.115193777	1.152635636	-2.88	-59.97	Uatuma-Trombetas moist forests	Tropical & Subtropical Moist Broadleaf Forests	26.49916649	48.9176178	2309	46.43205261	17479	1.164666653	14583.16699	NA
Anaxagorea_pachypetala_1228320610__L__1407-1699-1669-2361	Anaxagorea_pachypetala_1228320610	1228320610	0	91.68751446	Anaxagorea pachypetala	unknown	11.77	0.156158896	1.333708327	-8.1522	-74.2581	Southwest Amazon moist forests	Tropical & Subtropical Moist Broadleaf Forests	26.05700111	49.47157669	1731	40.62346649	13601	0.786333323	14115.75	NA
Anaxagorea_pachypetala_1228320610__L__1429-28-1905-538	Anaxagorea_pachypetala_1228320610	1228320610	0	91.68751446	Anaxagorea pachypetala	unknown	10.71	0.181522174	1.382667942	-8.1522	-74.2581	Southwest Amazon moist forests	Tropical & Subtropical Moist Broadleaf Forests	26.05700111	49.47157669	1731	40.62346649	13601	0.786333323	14115.75	NA
Anaxagorea_pachypetala_1228320610__L__1464-1221-1967-1413	Anaxagorea_pachypetala_1228320610	1228320610	0	91.68751446	Anaxagorea pachypetala	unknown	5.29	0.089938214	1.810245201	-8.1522	-74.2581	Southwest Amazon moist forests	Tropical & Subtropical Moist Broadleaf Forests	26.05700111	49.47157669	1731	40.62346649	13601	0.786333323	14115.75	NA
Anaxagorea_pachypetala_1228320610__L__1610-1633-2218-2022	Anaxagorea_pachypetala_1228320610	1228320610	0	91.68751446	Anaxagorea pachypetala	unknown	9.78	0.124354492	1.431489046	-8.1522	-74.2581	Southwest Amazon moist forests	Tropical & Subtropical Moist Broadleaf Forests	26.05700111	49.47157669	1731	40.62346649	13601	0.786333323	14115.75	NA
Anaxagorea_pachypetala_1228320610__L__1844-680-2310-1358	Anaxagorea_pachypetala_1228320610	1228320610	0	91.68751446	Anaxagorea pachypetala	unknown	15.44	0.139672763	1.202359127	-8.1522	-74.2581	Southwest Amazon moist forests	Tropical & Subtropical Moist Broadleaf Forests	26.05700111	49.47157669	1731	40.62346649	13601	0.786333323	14115.75	NA
Anaxagorea_pachypetala_1228320610__L__1898-479-2321-706	Anaxagorea_pachypetala_1228320610	1228320610	0	91.68751446	Anaxagorea pachypetala	unknown	6.07	0.121939611	1.71758956	-8.1522	-74.2581	Southwest Amazon moist forests	Tropical & Subtropical Moist Broadleaf Forests	26.05700111	49.47157669	1731	40.62346649	13601	0.786333323	14115.75	NA
Anaxagorea_pachypetala_1228320610__L__6-1871-449-2214	Anaxagorea_pachypetala_1228320610	1228320610	0	91.68751446	Anaxagorea pachypetala	unknown	6.55	0.098159494	1.668373546	-8.1522	-74.2581	Southwest Amazon moist forests	Tropical & Subtropical Moist Broadleaf Forests	26.05700111	49.47157669	1731	40.62346649	13601	0.786333323	14115.75	NA
Anaxagorea_pachypetala_1228340780__L__111-105-536-1151	Anaxagorea_pachypetala_1228340780	1228340780	0	92.03697411	Anaxagorea pachypetala	unknown	25.63	0.155565969	1.505791514	-7	-76.8333	Ucayali moist forests	Tropical & Subtropical Moist Broadleaf Forests	24.74099922	40.81260681	1454	26.21658134	10428	1.225000024	14022.33301	NA
Anaxagorea_pachypetala_2514979010__L__878-1310-1594-1709	Anaxagorea_pachypetala_2514979010	2514979010	0	89.21186165	Anaxagorea pachypetala	unknown	11.4	0.134511261	1.836191658	-10.16639	-75.26806	Ucayali moist forests	Tropical & Subtropical Moist Broadleaf Forests	25.36266708	42.06801605	2311	42.85293198	16724	1.213666677	14004.5	NA
Anaxagorea_pachypetala_2515185599__L__269-496-1038-1124	Anaxagorea_pachypetala_2515185599	2515185599	0	89.97091164	Anaxagorea pachypetala	unknown	18.43	0.140591113	1.438596455	-8.15361	-74.26333	Southwest Amazon moist forests	Tropical & Subtropical Moist Broadleaf Forests	26.05700111	49.47157669	1731	40.62346649	13607	0.786333323	14115.75	NA
Anaxagorea_pachypetala_2515185599__L__324-2494-797-2912	Anaxagorea_pachypetala_2515185599	2515185599	0	89.97091164	Anaxagorea pachypetala	unknown	8.94	0.124266162	1.896525698	-8.15361	-74.26333	Southwest Amazon moist forests	Tropical & Subtropical Moist Broadleaf Forests	26.05700111	49.47157669	1731	40.62346649	13607	0.786333323	14115.75	NA
Anaxagorea_pachypetala_2517569514__L__304-1601-465-1886	Anaxagorea_pachypetala_2517569514	2517569514	0	90.3909145	Anaxagorea pachypetala	unknown	2.6	0.098951006	2.554261065	-3.03639	-77.91056	Napo moist forests	Tropical & Subtropical Moist Broadleaf Forests	25.5233326	49.65629959	2515	18.20060349	19453	1.211666703	13836.66699	NA
Anaxagorea_petiolata_1928842777__L__175-2243-1962-3350	Anaxagorea_petiolata_1928842777	1928842777	122.1045172	119.3857331	Anaxagorea petiolata	unknown	43.44	0.157532125	1.242796913	2.783333	-63.6	Pantepui	Tropical & Subtropical Moist Broadleaf Forests	23.00666618	34.89021301	2551	47.06993484	18622	1.213333368	15408.33301	NA
Anaxagorea_petiolata_1928842777__L__462-1037-1997-2884	Anaxagorea_petiolata_1928842777	1928842777	122.1045172	119.3857331	Anaxagorea petiolata	unknown	53.03	0.175840428	1.151613677	2.783333	-63.6	Pantepui	Tropical & Subtropical Moist Broadleaf Forests	23.00666618	34.89021301	2551	47.06993484	18622	1.213333368	15408.33301	NA
Anaxagorea_petiolata_1928842777__L__94-3214-1952-3796	Anaxagorea_petiolata_1928842777	1928842777	122.1045172	119.3857331	Anaxagorea petiolata	unknown	33.4	0.265755618	1.374051231	2.783333	-63.6	Pantepui	Tropical & Subtropical Moist Broadleaf Forests	23.00666618	34.89021301	2551	47.06993484	18622	1.213333368	15408.33301	NA
Anaxagorea_petiolata_1929337675__L__1765-1116-2619-2323	Anaxagorea_petiolata_1929337675	1929337675	122.4526557	119.3857331	Anaxagorea petiolata	unknown	20.66	0.157084254	1.582232367	1.533333	-62.8	Guianan Highlands moist forests	Tropical & Subtropical Moist Broadleaf Forests	26.35849953	48.20616531	2056	49.49514389	13954	1.116999984	16064.5	NA
Anaxagorea_petiolata_1929337675__L__188-1791-1314-3664	Anaxagorea_petiolata_1929337675	1929337675	122.4526557	119.3857331	Anaxagorea petiolata	unknown	43.66	0.149023208	1.188880106	1.533333	-62.8	Guianan Highlands moist forests	Tropical & Subtropical Moist Broadleaf Forests	26.35849953	48.20616531	2056	49.49514389	13954	1.116999984	16064.5	NA
Anaxagorea_petiolata_1929640647__L__1249-2867-2693-4446	Anaxagorea_petiolata_1929640647	1929640647	121.4022531	119.3857331	Anaxagorea petiolata	unknown	48.17	0.177432121	1.308350228	4.05	-64.37	Guianan Highlands moist forests	Tropical & Subtropical Moist Broadleaf Forests	24.4248333	34.42361832	2877	52.97956467	19722	1.359333396	16057.16699	NA
Anaxagorea_petiolata_1929640647__L__157-443-1078-3156	Anaxagorea_petiolata_1929640647	1929640647	121.4022531	119.3857331	Anaxagorea petiolata	unknown	78.54	0.22255363	1.085475363	4.05	-64.37	Guianan Highlands moist forests	Tropical & Subtropical Moist Broadleaf Forests	24.4248333	34.42361832	2877	52.97956467	19722	1.359333396	16057.16699	NA
Anaxagorea_petiolata_1930358224__L__1605-569-2432-3254	Anaxagorea_petiolata_1930358224	1930358224	121.3851915	119.3857331	Anaxagorea petiolata	unknown	86.28	0.245770241	1.062643904	-7.4458	-65.3019	Purus varze�	Tropical & Subtropical Moist Broadleaf Forests	26.24583435	36.95888901	2570	53.78874969	20785	0.891666651	13753.41699	NA
Anaxagorea_petiolata_1930358224__L__1992-1698-3519-3360	Anaxagorea_petiolata_1930358224	1930358224	121.3851915	119.3857331	Anaxagorea petiolata	unknown	53.6	0.207433512	1.274572305	-7.4458	-65.3019	Purus varze�	Tropical & Subtropical Moist Broadleaf Forests	26.24583435	36.95888901	2570	53.78874969	20785	0.891666651	13753.41699	NA
Anaxagorea_petiolata_1930358224__L__465-3838-1985-4337	Anaxagorea_petiolata_1930358224	1930358224	121.3851915	119.3857331	Anaxagorea petiolata	unknown	27.54	0.180866365	1.643763012	-7.4458	-65.3019	Purus varze�	Tropical & Subtropical Moist Broadleaf Forests	26.24583435	36.95888901	2570	53.78874969	20785	0.891666651	13753.41699	NA
Anaxagorea_petiolata_1930641429__L__1489-3007-3337-3817	Anaxagorea_petiolata_1930641429	1930641429	122.8652696	119.3857331	Anaxagorea petiolata	unknown	37.35	0.211613909	1.64962346	4.05	-64.366667	Guianan Highlands moist forests	Tropical & Subtropical Moist Broadleaf Forests	24.4248333	34.42361832	2877	52.97956467	19722	1.359333396	16057.16699	NA
Anaxagorea_petiolata_1930641429__L__1639-1086-2811-3227	Anaxagorea_petiolata_1930641429	1930641429	122.8652696	119.3857331	Anaxagorea petiolata	unknown	62.11	0.409303329	1.358351391	4.05	-64.366667	Guianan Highlands moist forests	Tropical & Subtropical Moist Broadleaf Forests	24.4248333	34.42361832	2877	52.97956467	19722	1.359333396	16057.16699	NA
Anaxagorea_petiolata_1930641429__L__663-1978-1492-3892	Anaxagorea_petiolata_1930641429	1930641429	122.8652696	119.3857331	Anaxagorea petiolata	unknown	49.18	0.221105244	1.485034761	4.05	-64.366667	Guianan Highlands moist forests	Tropical & Subtropical Moist Broadleaf Forests	24.4248333	34.42361832	2877	52.97956467	19722	1.359333396	16057.16699	NA
Anaxagorea_phaeocarpa_1930427671__L__2813-662-3807-3141	Anaxagorea_phaeocarpa_1930427671	1930427671	129.7692282	129.0511595	Anaxagorea phaeocarpa	unknown	78.22	0.262003562	1.464277377	-9.1633	-64.6203	Purus-Madeira moist forests	Tropical & Subtropical Moist Broadleaf Forests	26.00583267	49.58289337	1960	60.61432648	15334	1.079666734	13921.16699	evergreen
Anaxagorea_phaeocarpa_1928609282__L__1902-1215-3802-3382	Anaxagorea_phaeocarpa_1928609282	1928609282	129.5515152	129.059175	Anaxagorea phaeocarpa	unknown	96.99	0.225043755	1.057899204	0.480139	-70.415278	Caqueta moist forests	Tropical & Subtropical Moist Broadleaf Forests	25.60766602	53.93886566	3171	22.74328804	25442	0.975333333	14051.41699	evergreen
Anaxagorea_phaeocarpa_1928609282__L__232-2824-2142-4132	Anaxagorea_phaeocarpa_1928609282	1928609282	129.5515152	129.059175	Anaxagorea phaeocarpa	unknown	50.66	0.190643684	1.35578832	0.480139	-70.415278	Caqueta moist forests	Tropical & Subtropical Moist Broadleaf Forests	25.60766602	53.93886566	3171	22.74328804	25442	0.975333333	14051.41699	evergreen
Anaxagorea_phaeocarpa_1928793402__L__1814-1920-3138-3714	Anaxagorea_phaeocarpa_1928793402	1928793402	120.2496623	119.9862685	Anaxagorea phaeocarpa	unknown	52.68	0.243448188	1.610015205	-3.5608	-55.28189	Madeira-Tapaj�s moist forests	Tropical & Subtropical Moist Broadleaf Forests	26.24950027	60.12891006	1914	57.73831177	14346	1.248000026	14738	evergreen
Anaxagorea_phaeocarpa_1928609282__L__205-1368-1996-3613	Anaxagorea_phaeocarpa_1928609282	1928609282	129.5515152	129.059175	Anaxagorea phaeocarpa	unknown	74.67	0.426292236	1.169047504	0.480139	-70.415278	Caqueta moist forests	Tropical & Subtropical Moist Broadleaf Forests	25.60766602	53.93886566	3171	22.74328804	25442	0.975333333	14051.41699	evergreen
Anaxagorea_prinoides_1845613478__L__1035-1844-2000-2426	Anaxagorea_prinoides_1845613478	1845613478	0	117.5545881	Anaxagorea prinoides	unknown	20.05	0.156162001	1.319085436	1.203889	-52.391389	Uatuma-Trombetas moist forests	Tropical & Subtropical Moist Broadleaf Forests	25.94983292	65.33626556	2393	48.9663353	15400	1.682666659	17056.16602	NA
Anaxagorea_prinoides_1845613478__L__239-1752-979-2725	Anaxagorea_prinoides_1845613478	1845613478	0	117.5545881	Anaxagorea prinoides	unknown	17.99	0.126460983	1.374860748	1.203889	-52.391389	Uatuma-Trombetas moist forests	Tropical & Subtropical Moist Broadleaf Forests	25.94983292	65.33626556	2393	48.9663353	15400	1.682666659	17056.16602	NA
Anaxagorea_prinoides_1845613478__L__363-3053-2232-3975	Anaxagorea_prinoides_1845613478	1845613478	0	117.5545881	Anaxagorea prinoides	unknown	60.07	0.120302711	0.867427931	1.203889	-52.391389	Uatuma-Trombetas moist forests	Tropical & Subtropical Moist Broadleaf Forests	25.94983292	65.33626556	2393	48.9663353	15400	1.682666659	17056.16602	NA
Anaxagorea_prinoides_1845613478__L__626-2787-1399-3297	Anaxagorea_prinoides_1845613478	1845613478	0	117.5545881	Anaxagorea prinoides	unknown	11.81	0.115703442	1.61466026	1.203889	-52.391389	Uatuma-Trombetas moist forests	Tropical & Subtropical Moist Broadleaf Forests	25.94983292	65.33626556	2393	48.9663353	15400	1.682666659	17056.16602	NA
Anaxagorea_prinoides_1927854107__L__1262-3924-2282-4217	Anaxagorea_prinoides_1927854107	1927854107	121.1196768	119.3857331	Anaxagorea prinoides	unknown	9.81	0.122738676	0.987228412	-3.7695106	-49.6730661	Tocantins/Pindare moist forests	Tropical & Subtropical Moist Broadleaf Forests	26.66566658	55.55407333	2375	76.91064453	16591	1.715666652	15230.75	NA
Anaxagorea_prinoides_1927854107__L__1377-1313-1889-1643	Anaxagorea_prinoides_1927854107	1927854107	121.1196768	119.3857331	Anaxagorea prinoides	unknown	3.92	0.070541831	1.40152203	-3.7695106	-49.6730661	Tocantins/Pindare moist forests	Tropical & Subtropical Moist Broadleaf Forests	26.66566658	55.55407333	2375	76.91064453	16591	1.715666652	15230.75	NA
Anaxagorea_prinoides_1927854107__L__1605-678-1846-1095	Anaxagorea_prinoides_1927854107	1927854107	121.1196768	119.3857331	Anaxagorea prinoides	unknown	1.96	0.071023351	1.826389439	-3.7695106	-49.6730661	Tocantins/Pindare moist forests	Tropical & Subtropical Moist Broadleaf Forests	26.66566658	55.55407333	2375	76.91064453	16591	1.715666652	15230.75	NA
Anaxagorea_prinoides_1927854107__L__1653-2023-2328-2466	Anaxagorea_prinoides_1927854107	1927854107	121.1196768	119.3857331	Anaxagorea prinoides	unknown	6.17	0.071023351	1.178545282	-3.7695106	-49.6730661	Tocantins/Pindare moist forests	Tropical & Subtropical Moist Broadleaf Forests	26.66566658	55.55407333	2375	76.91064453	16591	1.715666652	15230.75	NA
Anaxagorea_prinoides_1927854107__L__1923-2790-2371-3686	Anaxagorea_prinoides_1927854107	1927854107	121.1196768	119.3857331	Anaxagorea prinoides	unknown	8.77	0.163882812	1.030408332	-3.7695106	-49.6730661	Tocantins/Pindare moist forests	Tropical & Subtropical Moist Broadleaf Forests	26.66566658	55.55407333	2375	76.91064453	16591	1.715666652	15230.75	NA
Anaxagorea_prinoides_1927854107__L__2136-2772-2643-3008	Anaxagorea_prinoides_1927854107	1927854107	121.1196768	119.3857331	Anaxagorea prinoides	unknown	4.33	0.060106748	1.34926368	-3.7695106	-49.6730661	Tocantins/Pindare moist forests	Tropical & Subtropical Moist Broadleaf Forests	26.66566658	55.55407333	2375	76.91064453	16591	1.715666652	15230.75	NA
Anaxagorea_prinoides_1927854107__L__2313-1306-2810-2178	Anaxagorea_prinoides_1927854107	1927854107	121.1196768	119.3857331	Anaxagorea prinoides	unknown	8.93	0.122738676	1.023316435	-3.7695106	-49.6730661	Tocantins/Pindare moist forests	Tropical & Subtropical Moist Broadleaf Forests	26.66566658	55.55407333	2375	76.91064453	16591	1.715666652	15230.75	NA
Anaxagorea_prinoides_1927854107__L__242-3007-744-3666	Anaxagorea_prinoides_1927854107	1927854107	121.1196768	119.3857331	Anaxagorea prinoides	unknown	7.29	0.092308204	1.10579161	-3.7695106	-49.6730661	Tocantins/Pindare moist forests	Tropical & Subtropical Moist Broadleaf Forests	26.66566658	55.55407333	2375	76.91064453	16591	1.715666652	15230.75	NA
Anaxagorea_prinoides_1927854107__L__3190-2500-3429-3329	Anaxagorea_prinoides_1927854107	1927854107	121.1196768	119.3857331	Anaxagorea prinoides	unknown	7.23	0.074763947	1.109288158	-3.7695106	-49.6730661	Tocantins/Pindare moist forests	Tropical & Subtropical Moist Broadleaf Forests	26.66566658	55.55407333	2375	76.91064453	16591	1.715666652	15230.75	NA
Anaxagorea_prinoides_1927854107__L__467-3313-760-3920	Anaxagorea_prinoides_1927854107	1927854107	121.1196768	119.3857331	Anaxagorea prinoides	unknown	4.59	0.076119295	1.31954061	-3.7695106	-49.6730661	Tocantins/Pindare moist forests	Tropical & Subtropical Moist Broadleaf Forests	26.66566658	55.55407333	2375	76.91064453	16591	1.715666652	15230.75	NA
Anaxagorea_prinoides_1927854107__L__967-1015-1425-1687	Anaxagorea_prinoides_1927854107	1927854107	121.1196768	119.3857331	Anaxagorea prinoides	unknown	5.94	0.062878083	1.195773114	-3.7695106	-49.6730661	Tocantins/Pindare moist forests	Tropical & Subtropical Moist Broadleaf Forests	26.66566658	55.55407333	2375	76.91064453	16591	1.715666652	15230.75	NA
Anaxagorea_prinoides_1927854107__L__975-1689-1457-2259	Anaxagorea_prinoides_1927854107	1927854107	121.1196768	119.3857331	Anaxagorea prinoides	unknown	4.99	0.090819265	1.27808812	-3.7695106	-49.6730661	Tocantins/Pindare moist forests	Tropical & Subtropical Moist Broadleaf Forests	26.66566658	55.55407333	2375	76.91064453	16591	1.715666652	15230.75	NA
Anaxagorea_prinoides_1929424589__L__1305-3857-2486-4445	Anaxagorea_prinoides_1929424589	1929424589	130.6060464	129.0628736	Anaxagorea prinoides	unknown	19.54	0.155034604	1.00427315	-3.88	-46.18	Tocantins/Pindare moist forests	Tropical & Subtropical Moist Broadleaf Forests	26.31166649	53.66726303	1581	82.38559723	10928	1.075000048	15746.58301	NA
Anaxagorea_prinoides_1929424589__L__1400-2434-1924-2655	Anaxagorea_prinoides_1929424589	1929424589	130.6060464	129.0628736	Anaxagorea prinoides	unknown	3.49	0.07993739	1.939213922	-3.88	-46.18	Tocantins/Pindare moist forests	Tropical & Subtropical Moist Broadleaf Forests	26.31166649	53.66726303	1581	82.38559723	10928	1.075000048	15746.58301	NA
Anaxagorea_prinoides_1929424589__L__1475-1696-2520-2111	Anaxagorea_prinoides_1929424589	1929424589	130.6060464	129.0628736	Anaxagorea prinoides	unknown	12.4	0.133717004	1.194807526	-3.88	-46.18	Tocantins/Pindare moist forests	Tropical & Subtropical Moist Broadleaf Forests	26.31166649	53.66726303	1581	82.38559723	10928	1.075000048	15746.58301	NA
Anaxagorea_prinoides_1929424589__L__1475-2725-2378-3193	Anaxagorea_prinoides_1929424589	1929424589	130.6060464	129.0628736	Anaxagorea prinoides	unknown	11.58	0.15255694	1.22644581	-3.88	-46.18	Tocantins/Pindare moist forests	Tropical & Subtropical Moist Broadleaf Forests	26.31166649	53.66726303	1581	82.38559723	10928	1.075000048	15746.58301	NA
Anaxagorea_prinoides_1929424589__L__232-3491-1377-3863	Anaxagorea_prinoides_1929424589	1929424589	130.6060464	129.0628736	Anaxagorea prinoides	unknown	13.4	0.084570059	1.159927915	-3.88	-46.18	Tocantins/Pindare moist forests	Tropical & Subtropical Moist Broadleaf Forests	26.31166649	53.66726303	1581	82.38559723	10928	1.075000048	15746.58301	NA
Anaxagorea_prinoides_1930314215__L__653-1866-1364-2084	Anaxagorea_prinoides_1930314215	1930314215	121.9038584	119.3857331	Anaxagorea prinoides	unknown	5.3	0.099119471	0.699670147	-3.756433	-49.55423	Tocantins/Pindare moist forests	Tropical & Subtropical Moist Broadleaf Forests	26.69300079	55.35361481	2356	76.70975494	16325	1.710000038	15289.91699	NA
Anaxagorea_prinoides_1930314215__L__760-1625-1605-1879	Anaxagorea_prinoides_1930314215	1930314215	121.9038584	119.3857331	Anaxagorea prinoides	unknown	7.3	0.136528221	0.61912365	-3.756433	-49.55423	Tocantins/Pindare moist forests	Tropical & Subtropical Moist Broadleaf Forests	26.69300079	55.35361481	2356	76.70975494	16325	1.710000038	15289.91699	NA
Anaxagorea_prinoides_1930314215__L__947-884-1512-1717	Anaxagorea_prinoides_1930314215	1930314215	121.9038584	119.3857331	Anaxagorea prinoides	unknown	11.31	0.125216197	0.52377409	-3.756433	-49.55423	Tocantins/Pindare moist forests	Tropical & Subtropical Moist Broadleaf Forests	26.69300079	55.35361481	2356	76.70975494	16325	1.710000038	15289.91699	NA
Anaxagorea_prinoides_1930314266__L__1472-2272-2028-3369	Anaxagorea_prinoides_1930314266	1930314266	121.1268399	119.3857331	Anaxagorea prinoides	unknown	13.9	0.133376669	1.086759991	-1.639205	-46.795037	Tocantins/Pindare moist forests	Tropical & Subtropical Moist Broadleaf Forests	26.05750084	44.42603683	2240	71.95285797	15412	1.075000048	16215.41699	NA
Anaxagorea_prinoides_1930314266__L__1557-2835-2210-3532	Anaxagorea_prinoides_1930314266	1930314266	121.1268399	119.3857331	Anaxagorea prinoides	unknown	10.81	0.074759526	1.196310406	-1.639205	-46.795037	Tocantins/Pindare moist forests	Tropical & Subtropical Moist Broadleaf Forests	26.05750084	44.42603683	2240	71.95285797	15412	1.075000048	16215.41699	NA
Anaxagorea_prinoides_1930314266__L__649-2809-1580-3617	Anaxagorea_prinoides_1930314266	1930314266	121.1268399	119.3857331	Anaxagorea prinoides	unknown	17.02	0.112291136	1.005862796	-1.639205	-46.795037	Tocantins/Pindare moist forests	Tropical & Subtropical Moist Broadleaf Forests	26.05750084	44.42603683	2240	71.95285797	15412	1.075000048	16215.41699	NA
Anaxagorea_rheophytica_1228263336__L__2064-451-2180-692	Anaxagorea_rheophytica_1228263336	1228263336	0	91.06921517	Anaxagorea rheophytica	unknown	1.15	0.079940404	2.963541197	3.8811	-72.8667	Llanos	Tropical & Subtropical Grasslands, Savannas & Shrubland	26.56916618	111.9194031	2768	63.80565262	18021	1.086333275	16245.41699	NA
Anaxagorea_rheophytica_1228263336__L__430-918-767-1388	Anaxagorea_rheophytica_1228263336	1228263336	0	91.06921517	Anaxagorea rheophytica	unknown	2.6	0.10359133	2.170089897	3.8811	-72.8667	Llanos	Tropical & Subtropical Grasslands, Savannas & Shrubland	26.56916618	111.9194031	2768	63.80565262	18021	1.086333275	16245.41699	NA
Anaxagorea_rheophytica_1228263336__L__528-389-680-933	Anaxagorea_rheophytica_1228263336	1228263336	0	91.06921517	Anaxagorea rheophytica	unknown	3.59	0.140621048	1.918454328	3.8811	-72.8667	Llanos	Tropical & Subtropical Grasslands, Savannas & Shrubland	26.56916618	111.9194031	2768	63.80565262	18021	1.086333275	16245.41699	NA
Anaxagorea_rheophytica_1228263336__L__981-1766-1618-2072	Anaxagorea_rheophytica_1228263336	1228263336	0	91.06921517	Anaxagorea rheophytica	unknown	3.41	0.137587263	1.956524863	3.8811	-72.8667	Llanos	Tropical & Subtropical Grasslands, Savannas & Shrubland	26.56916618	111.9194031	2768	63.80565262	18021	1.086333275	16245.41699	NA
Anaxagorea_rheophytica_1456137916__L__1130-3670-1861-4498	Anaxagorea_rheophytica_1456137916	1456137916	0	129.0470555	Anaxagorea rheophytica	unknown	3.33	0.061992891	1.625771718	0.83	-66.08	Guianan piedmont and lowland moist forests	Tropical & Subtropical Moist Broadleaf Forests	19.88116646	22.54441071	3102	28.30993271	23851	1.111999989	14315.58301	NA
Anaxagorea_rheophytica_1456137916__L__194-3672-1024-4327	Anaxagorea_rheophytica_1456137916	1456137916	0	129.0470555	Anaxagorea rheophytica	unknown	4.75	0.11853861	1.41950296	0.83	-66.08	Guianan piedmont and lowland moist forests	Tropical & Subtropical Moist Broadleaf Forests	19.88116646	22.54441071	3102	28.30993271	23851	1.111999989	14315.58301	NA
Anaxagorea_rheophytica_1456137916__L__2248-1835-2871-2286	Anaxagorea_rheophytica_1456137916	1456137916	0	129.0470555	Anaxagorea rheophytica	unknown	2.43	0.108763961	1.833714271	0.83	-66.08	Guianan piedmont and lowland moist forests	Tropical & Subtropical Moist Broadleaf Forests	19.88116646	22.54441071	3102	28.30993271	23851	1.111999989	14315.58301	NA
Anaxagorea_rheophytica_1456137916__L__2447-1012-2567-1649	Anaxagorea_rheophytica_1456137916	1456137916	0	129.0470555	Anaxagorea rheophytica	unknown	2.05	0.107654095	1.956785793	0.83	-66.08	Guianan piedmont and lowland moist forests	Tropical & Subtropical Moist Broadleaf Forests	19.88116646	22.54441071	3102	28.30993271	23851	1.111999989	14315.58301	NA
Anaxagorea_rheophytica_1456137916__L__3295-2278-3442-3148	Anaxagorea_rheophytica_1456137916	1456137916	0	129.0470555	Anaxagorea rheophytica	unknown	3.08	0.066660376	1.67496944	0.83	-66.08	Guianan piedmont and lowland moist forests	Tropical & Subtropical Moist Broadleaf Forests	19.88116646	22.54441071	3102	28.30993271	23851	1.111999989	14315.58301	NA
Anaxagorea_rheophytica_1456137916__L__3431-1355-3670-2191	Anaxagorea_rheophytica_1456137916	1456137916	0	129.0470555	Anaxagorea rheophytica	unknown	2.56	0.133320752	1.797569103	0.83	-66.08	Guianan piedmont and lowland moist forests	Tropical & Subtropical Moist Broadleaf Forests	19.88116646	22.54441071	3102	28.30993271	23851	1.111999989	14315.58301	NA
Anaxagorea_rheophytica_1456137916__L__3678-1279-3861-2171	Anaxagorea_rheophytica_1456137916	1456137916	0	129.0470555	Anaxagorea rheophytica	unknown	2.35	0.062475333	1.857314024	0.83	-66.08	Guianan piedmont and lowland moist forests	Tropical & Subtropical Moist Broadleaf Forests	19.88116646	22.54441071	3102	28.30993271	23851	1.111999989	14315.58301	NA
Anaxagorea_rheophytica_1928237411__L__1241-613-1781-826	Anaxagorea_rheophytica_1928237411	1928237411	139.7477873	129.0505961	Anaxagorea rheophytica	unknown	1.69	0.100435714	1.8310537	0.83	-66.12	Guianan piedmont and lowland moist forests	Tropical & Subtropical Moist Broadleaf Forests	24.76116753	29.38502502	2994	27.80924988	22276	1.05400002	14397.33301	NA
Anaxagorea_rheophytica_1928237411__L__1446-2707-1907-2861	Anaxagorea_rheophytica_1928237411	1928237411	139.7477873	129.0505961	Anaxagorea rheophytica	unknown	0.72	0.051600835	2.536604676	0.83	-66.12	Guianan piedmont and lowland moist forests	Tropical & Subtropical Moist Broadleaf Forests	24.76116753	29.38502502	2994	27.80924988	22276	1.05400002	14397.33301	NA
Anaxagorea_rheophytica_1928237411__L__1885-3337-2077-4417	Anaxagorea_rheophytica_1928237411	1928237411	139.7477873	129.0505961	Anaxagorea rheophytica	unknown	2.7	0.079037824	1.530991729	0.83	-66.12	Guianan piedmont and lowland moist forests	Tropical & Subtropical Moist Broadleaf Forests	24.76116753	29.38502502	2994	27.80924988	22276	1.05400002	14397.33301	NA
Anaxagorea_rheophytica_1928237411__L__2400-2538-3151-3454	Anaxagorea_rheophytica_1928237411	1928237411	139.7477873	129.0505961	Anaxagorea rheophytica	unknown	3.94	0.121858004	1.325178087	0.83	-66.12	Guianan piedmont and lowland moist forests	Tropical & Subtropical Moist Broadleaf Forests	24.76116753	29.38502502	2994	27.80924988	22276	1.05400002	14397.33301	NA
Anaxagorea_rheophytica_1928237411__L__307-3697-1138-4352	Anaxagorea_rheophytica_1928237411	1928237411	139.7477873	129.0505961	Anaxagorea rheophytica	unknown	3.07	0.071557484	1.457695936	0.83	-66.12	Guianan piedmont and lowland moist forests	Tropical & Subtropical Moist Broadleaf Forests	24.76116753	29.38502502	2994	27.80924988	22276	1.05400002	14397.33301	NA
Anaxagorea_rheophytica_1928237411__L__529-3185-1187-3699	Anaxagorea_rheophytica_1928237411	1928237411	139.7477873	129.0505961	Anaxagorea rheophytica	unknown	1.89	0.071557484	1.754467765	0.83	-66.12	Guianan piedmont and lowland moist forests	Tropical & Subtropical Moist Broadleaf Forests	24.76116753	29.38502502	2994	27.80924988	22276	1.05400002	14397.33301	NA
Anaxagorea_rheophytica_1928237411__L__589-3785-1471-4531	Anaxagorea_rheophytica_1928237411	1928237411	139.7477873	129.0505961	Anaxagorea rheophytica	unknown	2.93	0.0973287	1.483919601	0.83	-66.12	Guianan piedmont and lowland moist forests	Tropical & Subtropical Moist Broadleaf Forests	24.76116753	29.38502502	2994	27.80924988	22276	1.05400002	14397.33301	NA
Anaxagorea_rheophytica_2515256290__L__1013-1710-1382-1779	Anaxagorea_rheophytica_2515256290	2515256290	0	89.99631534	Anaxagorea rheophytica	unknown	0.51	0.104826304	4.973149809	0.83333	-66.11667	Guianan piedmont and lowland moist forests	Tropical & Subtropical Moist Broadleaf Forests	24.76116753	29.38502502	2994	27.80924988	22276	1.05400002	14397.33301	NA
Anaxagorea_silvatica_1228373426__L__72-1638-743-2324	Anaxagorea_silvatica_1228373426	1228373426	0	92.14074811	Anaxagorea silvatica	unknown	19.59	0.130686963	1.460590114	-18	-44	Bahia interior forests	Tropical & Subtropical Moist Broadleaf Forests	19.26433372	172.4386139	1205	91.76734924	8519	1.283666611	16248.41699	NA
Anaxagorea_silvatica_1586074982__L__1208-12-1864-1854	Anaxagorea_silvatica_1586074982	1586074982	113.8581078	105.439903	Anaxagorea silvatica	unknown	51.84	0.091695767	0.768275329	-20.8	-42.183333	Bahia interior forests	Tropical & Subtropical Moist Broadleaf Forests	17.76099968	232.5740814	1355	70.39958954	11515	1.767333269	14791.75	NA
Anaxagorea_silvatica_1586074982__L__1436-1166-3081-2072	Anaxagorea_silvatica_1586074982	1586074982	113.8581078	105.439903	Anaxagorea silvatica	unknown	54.33	0.149308647	0.754629446	-20.8	-42.183333	Bahia interior forests	Tropical & Subtropical Moist Broadleaf Forests	17.76099968	232.5740814	1355	70.39958954	11515	1.767333269	14791.75	NA
Anaxagorea_silvatica_1586074982__L__824-2863-2539-3529	Anaxagorea_silvatica_1586074982	1586074982	113.8581078	105.439903	Anaxagorea silvatica	unknown	50.64	0.183391534	0.775179577	-20.8	-42.183333	Bahia interior forests	Tropical & Subtropical Moist Broadleaf Forests	17.76099968	232.5740814	1355	70.39958954	11515	1.767333269	14791.75	NA
Anaxagorea_silvatica_1930462338__L__1181-2341-1946-3124	Anaxagorea_silvatica_1930462338	1930462338	106.9527826	109.3061615	Anaxagorea silvatica	unknown	20.04	0.16725646	1.03928167	-19.92	-40.58	Bahia coastal forests	Tropical & Subtropical Moist Broadleaf Forests	19.35199928	199.8309631	1325	49.65558243	11079	1.911000013	14929	NA
Anaxagorea_silvatica_1930462338__L__1635-3199-1962-3839	Anaxagorea_silvatica_1930462338	1930462338	106.9527826	109.3061615	Anaxagorea silvatica	unknown	9.46	0.150762936	1.384419735	-19.92	-40.58	Bahia coastal forests	Tropical & Subtropical Moist Broadleaf Forests	19.35199928	199.8309631	1325	49.65558243	11079	1.911000013	14929	NA
Anaxagorea_silvatica_1930462338__L__170-2410-1277-3181	Anaxagorea_silvatica_1930462338	1930462338	106.9527826	109.3061615	Anaxagorea silvatica	unknown	29.68	0.130898885	0.894493084	-19.92	-40.58	Bahia coastal forests	Tropical & Subtropical Moist Broadleaf Forests	19.35199928	199.8309631	1325	49.65558243	11079	1.911000013	14929	NA
Anaxagorea_silvatica_1930462338__L__2084-626-2778-1980	Anaxagorea_silvatica_1930462338	1930462338	106.9527826	109.3061615	Anaxagorea silvatica	unknown	34.7	0.093965537	0.842659917	-19.92	-40.58	Bahia coastal forests	Tropical & Subtropical Moist Broadleaf Forests	19.35199928	199.8309631	1325	49.65558243	11079	1.911000013	14929	NA
Anaxagorea_silvatica_1930462338__L__2271-1744-3149-2369	Anaxagorea_silvatica_1930462338	1930462338	106.9527826	109.3061615	Anaxagorea silvatica	unknown	18.81	0.146349403	1.064735356	-19.92	-40.58	Bahia coastal forests	Tropical & Subtropical Moist Broadleaf Forests	19.35199928	199.8309631	1325	49.65558243	11079	1.911000013	14929	NA
Anaxagorea_silvatica_1930462338__L__590-3184-1410-3836	Anaxagorea_silvatica_1930462338	1930462338	106.9527826	109.3061615	Anaxagorea silvatica	unknown	17.5	0.088701133	1.094504776	-19.92	-40.58	Bahia coastal forests	Tropical & Subtropical Moist Broadleaf Forests	19.35199928	199.8309631	1325	49.65558243	11079	1.911000013	14929	NA
Anaxagorea_silvatica_1930462338__L__687-3433-1625-4027	Anaxagorea_silvatica_1930462338	1930462338	106.9527826	109.3061615	Anaxagorea silvatica	unknown	18.79	0.134846469	1.065168135	-19.92	-40.58	Bahia coastal forests	Tropical & Subtropical Moist Broadleaf Forests	19.35199928	199.8309631	1325	49.65558243	11079	1.911000013	14929	NA
Anaxagorea_silvatica_1930462338__L__789-1890-2180-2401	Anaxagorea_silvatica_1930462338	1930462338	106.9527826	109.3061615	Anaxagorea silvatica	unknown	36.19	0.158948646	0.82923449	-19.92	-40.58	Bahia coastal forests	Tropical & Subtropical Moist Broadleaf Forests	19.35199928	199.8309631	1325	49.65558243	11079	1.911000013	14929	NA
Anaxagorea_silvatica_1930462338__L__971-3553-1595-4644	Anaxagorea_silvatica_1930462338	1930462338	106.9527826	109.3061615	Anaxagorea silvatica	unknown	22.66	0.08466713	0.991628298	-19.92	-40.58	Bahia coastal forests	Tropical & Subtropical Moist Broadleaf Forests	19.35199928	199.8309631	1325	49.65558243	11079	1.911000013	14929	NA
Anaxagorea_silvatica_2515071417__L__709-1534-1306-1866	Anaxagorea_silvatica_2515071417	2515071417	91.33333333	88.79063615	Anaxagorea silvatica	unknown	10.55	0.14892121	1.867512939	-18.89222	-40.73	Bahia coastal forests	Tropical & Subtropical Moist Broadleaf Forests	23.30416679	187.8488617	1156	59.10775375	8429	1.177666664	15277.66699	NA
Anaxagorea_silvatica_2515071417__L__859-955-1411-1632	Anaxagorea_silvatica_2515071417	2515071417	91.33333333	88.79063615	Anaxagorea silvatica	unknown	17.48	0.132296124	1.539909625	-18.89222	-40.73	Bahia coastal forests	Tropical & Subtropical Moist Broadleaf Forests	23.30416679	187.8488617	1156	59.10775375	8429	1.177666664	15277.66699	NA
Anaxagorea_silvatica_2516929874__L__1025-1476-1816-1836	Anaxagorea_silvatica_2516929874	2516929874	0	89.89474003	Anaxagorea silvatica	unknown	15.63	0.137597782	1.104618014	-19.91667	-40.58333	Bahia coastal forests	Tropical & Subtropical Moist Broadleaf Forests	19.35199928	199.8309631	1325	49.65558243	11079	1.911000013	14929	NA
Anaxagorea_silvatica_2516929874__L__1026-429-1432-1218	Anaxagorea_silvatica_2516929874	2516929874	0	89.89474003	Anaxagorea silvatica	unknown	20.06	0.126834498	1.004185709	-19.91667	-40.58333	Bahia coastal forests	Tropical & Subtropical Moist Broadleaf Forests	19.35199928	199.8309631	1325	49.65558243	11079	1.911000013	14929	NA
Anaxagorea_silvatica_2516929874__L__1062-1124-1741-1377	Anaxagorea_silvatica_2516929874	2516929874	0	89.89474003	Anaxagorea silvatica	unknown	11.35	0.080984826	1.248234069	-19.91667	-40.58333	Bahia coastal forests	Tropical & Subtropical Moist Broadleaf Forests	19.35199928	199.8309631	1325	49.65558243	11079	1.911000013	14929	NA
Ancistrocladus_guineensis_2515825078__L__1199-219-1766-2166	Ancistrocladus_guineensis_2515825078	2515825078	0	90.3909145	Ancistrocladus guineensis	unknown	71.36	0.119665277	0.833358707	-1.21667	10.86667	Atlantic Equatorial coastal forests	Tropical & Subtropical Moist Broadleaf Forests	25.0391655	124.3886642	2043	71.8017807	19031	0.934000015	11850.16699	NA
Ancistrocladus_guineensis_2516003261__L__121-2101-484-2979	Ancistrocladus_guineensis_2516003261	2516003261	0	90.3909145	Ancistrocladus guineensis	unknown	15.97	0.157235608	1.179438096	-1.23533	10.949	Atlantic Equatorial coastal forests	Tropical & Subtropical Moist Broadleaf Forests	24.39599991	123.3174667	2079	71.97336578	19679	0.957333326	11819.83301	NA
Ancistrocladus_guineensis_2516003261__L__60-772-429-2078	Ancistrocladus_guineensis_2516003261	2516003261	0	90.3909145	Ancistrocladus guineensis	unknown	22.34	0.089193231	1.037499412	-1.23533	10.949	Atlantic Equatorial coastal forests	Tropical & Subtropical Moist Broadleaf Forests	24.39599991	123.3174667	2079	71.97336578	19679	0.957333326	11819.83301	NA
Ancistrocladus_guineensis_2516278882__L__810-1015-1322-1362	Ancistrocladus_guineensis_2516278882	2516278882	0	88.92246333	Ancistrocladus guineensis	unknown	7.48	0.085645098	1.527701018	4.97944	8.92111	Cross-Sanaga-Bioko coastal forests	Tropical & Subtropical Moist Broadleaf Forests	25.34766579	85.67196655	2714	65.60170746	21279	1.529999971	14237.16699	NA
Ancistrocladus_likoko_1839426173__L__1297-1250-3326-3253	Ancistrocladus_likoko_1839426173	1839426173	139.5096473	129.0502581	Ancistrocladus likoko	unknown	90.27	0.224049016	1.230066378	1.166667	24.391666	Northeastern Congolian lowland forests	Tropical & Subtropical Moist Broadleaf Forests	24.70800018	47.87523651	1736	32.10148239	12543	1.059666634	15670.83301	NA
Ancistrocladus_likoko_1839426375__L__2228-1157-3714-2516	Ancistrocladus_likoko_1839426375	1839426375	140.477374	129.059433	Ancistrocladus likoko	unknown	37.26	0.207296298	1.625343773	1.183333	23.766667	Western Congolian swamp forests	Tropical & Subtropical Moist Broadleaf Forests	25.48133278	51.12756729	1778	31.24316978	12563	0.997666657	15666.25	NA
Ancistrocladus_robertsoniorum_1322302460__L__1881-1730-2380-2788	Ancistrocladus_robertsoniorum_1322302460	1322302460	0	129.0467425	Ancistrocladus robertsoniorum	unknown	15.6	0.112829038	1.424164049	-4.4	39.4667	Northern Zanzibar-Inhambane coastal forest mosaic	Tropical & Subtropical Moist Broadleaf Forests	26.16833305	150.5928955	1331	81.32653046	8181	3.411666632	16078.58301	NA
Ancistrocladus_robertsoniorum_912287914__L__944-455-1666-2214	Ancistrocladus_robertsoniorum_912287914	912287914	0	92.90933416	Ancistrocladus robertsoniorum	unknown	71.95	0.144403229	0.958992145	-4.416667	39.466667	East African mangroves	Mangroves	26.33083344	149.8044739	1343	85.05237579	7714	3.61833334	16245	NA
Anisophyllea_disticha_1931013976__L__2130-4418-2291-4729	Anisophyllea_disticha_1931013976	1931013976	130.5773797	129.0548405	Anisophyllea disticha	unknown	1.35	0.118888698	3.77488701	-0.8	102.52	Sumatran lowland rain forests	Tropical & Subtropical Moist Broadleaf Forests	25.54033279	34.74852753	2336	29.38586998	16352	1.134666681	16216.83301	evergreen
Anisophyllea_disticha_1931291329__L__3053-776-3274-962	Anisophyllea_disticha_1931291329	1931291329	130.7343079	129.0548405	Anisophyllea disticha	unknown	1.01	0.058253822	2.445350716	-1.22	110.1	Borneo peat swamp forests	Tropical & Subtropical Moist Broadleaf Forests	26.69766617	31.15147781	3278	26.67303467	21538	1.654999971	16723.91602	evergreen
Anisophyllea_fallax_2235748595__L__1209-474-2101-1366	Anisophyllea_fallax_2235748595	2235748595	125.0151074	129.0671608	Anisophyllea fallax	unknown	15.3	0.137620572	1.52648676	-15.5	49.97	Madagascar lowland forests	Tropical & Subtropical Moist Broadleaf Forests	22.41149902	215.0264282	3021	41.93769836	17685	3.292999983	18556.41602	NA
Anisophyllea_fallax_2235748595__L__1470-3596-1893-4040	Anisophyllea_fallax_2235748595	2235748595	125.0151074	129.0671608	Anisophyllea fallax	unknown	5.32	0.131923436	2.285319497	-15.5	49.97	Madagascar lowland forests	Tropical & Subtropical Moist Broadleaf Forests	22.41149902	215.0264282	3021	41.93769836	17685	3.292999983	18556.41602	NA
Anisophyllea_fallax_2235748595__L__1525-3994-2427-4647	Anisophyllea_fallax_2235748595	2235748595	125.0151074	129.0671608	Anisophyllea fallax	unknown	10.27	0.12236168	1.777564052	-15.5	49.97	Madagascar lowland forests	Tropical & Subtropical Moist Broadleaf Forests	22.41149902	215.0264282	3021	41.93769836	17685	3.292999983	18556.41602	NA
Anisophyllea_fallax_2235748595__L__1825-1975-2816-2537	Anisophyllea_fallax_2235748595	2235748595	125.0151074	129.0671608	Anisophyllea fallax	unknown	13.3	0.138084723	1.610400295	-15.5	49.97	Madagascar lowland forests	Tropical & Subtropical Moist Broadleaf Forests	22.41149902	215.0264282	3021	41.93769836	17685	3.292999983	18556.41602	NA
Anisophyllea_fallax_2235748595__L__1943-2821-2778-3212	Anisophyllea_fallax_2235748595	2235748595	125.0151074	129.0671608	Anisophyllea fallax	unknown	12	0.240104278	1.674934901	-15.5	49.97	Madagascar lowland forests	Tropical & Subtropical Moist Broadleaf Forests	22.41149902	215.0264282	3021	41.93769836	17685	3.292999983	18556.41602	NA
Anisophyllea_fallax_2235748595__L__2518-933-2887-2002	Anisophyllea_fallax_2235748595	2235748595	125.0151074	129.0671608	Anisophyllea fallax	unknown	12.69	0.134088231	1.639543065	-15.5	49.97	Madagascar lowland forests	Tropical & Subtropical Moist Broadleaf Forests	22.41149902	215.0264282	3021	41.93769836	17685	3.292999983	18556.41602	NA
Anisophyllea_fallax_2235748595__L__2864-1387-4011-1869	Anisophyllea_fallax_2235748595	2235748595	125.0151074	129.0671608	Anisophyllea fallax	unknown	14.72	0.150925457	1.549188929	-15.5	49.97	Madagascar lowland forests	Tropical & Subtropical Moist Broadleaf Forests	22.41149902	215.0264282	3021	41.93769836	17685	3.292999983	18556.41602	NA
Anisophyllea_fallax_2235748595__L__327-3647-1335-4112	Anisophyllea_fallax_2235748595	2235748595	125.0151074	129.0671608	Anisophyllea fallax	unknown	16.46	0.159980665	1.484461617	-15.5	49.97	Madagascar lowland forests	Tropical & Subtropical Moist Broadleaf Forests	22.41149902	215.0264282	3021	41.93769836	17685	3.292999983	18556.41602	NA
Anisophyllea_fallax_2235748595__L__774-2407-1633-2875	Anisophyllea_fallax_2235748595	2235748595	125.0151074	129.0671608	Anisophyllea fallax	unknown	12.05	0.135748096	1.672276614	-15.5	49.97	Madagascar lowland forests	Tropical & Subtropical Moist Broadleaf Forests	22.41149902	215.0264282	3021	41.93769836	17685	3.292999983	18556.41602	NA
Anisophyllea_fallax_3762896611__L__1087-1499-1280-1836	Anisophyllea_fallax_3762896611	3762896611	0	91.61647532	Anisophyllea fallax	unknown	2.67	0.088000086	2.31175521	-17.93115	49.20343	Madagascar lowland forests	Tropical & Subtropical Moist Broadleaf Forests	22.78383255	230.4688568	2321	46.52267456	15036	2.277999878	17578	NA
Anisophyllea_fallax_3762896611__L__1252-2163-1796-2399	Anisophyllea_fallax_3762896611	3762896611	0	91.61647532	Anisophyllea fallax	unknown	7.64	0.152810943	1.54713241	-17.93115	49.20343	Madagascar lowland forests	Tropical & Subtropical Moist Broadleaf Forests	22.78383255	230.4688568	2321	46.52267456	15036	2.277999878	17578	NA
Anisophyllea_fallax_3762896611__L__1334-1876-1784-2046	Anisophyllea_fallax_3762896611	3762896611	0	91.61647532	Anisophyllea fallax	unknown	4.96	0.170847828	1.824715438	-17.93115	49.20343	Madagascar lowland forests	Tropical & Subtropical Moist Broadleaf Forests	22.78383255	230.4688568	2321	46.52267456	15036	2.277999878	17578	NA
Anisophyllea_fallax_3762896611__L__1814-1227-2168-1650	Anisophyllea_fallax_3762896611	3762896611	0	91.61647532	Anisophyllea fallax	unknown	6.33	0.170498803	1.662390046	-17.93115	49.20343	Madagascar lowland forests	Tropical & Subtropical Moist Broadleaf Forests	22.78383255	230.4688568	2321	46.52267456	15036	2.277999878	17578	NA
Anisophyllea_fallax_3762896611__L__472-261-1004-659	Anisophyllea_fallax_3762896611	3762896611	0	91.61647532	Anisophyllea fallax	unknown	9.45	0.185556145	1.426442257	-17.93115	49.20343	Madagascar lowland forests	Tropical & Subtropical Moist Broadleaf Forests	22.78383255	230.4688568	2321	46.52267456	15036	2.277999878	17578	NA
Anisophyllea_fallax_3762896611__L__601-850-808-1386	Anisophyllea_fallax_3762896611	3762896611	0	91.61647532	Anisophyllea fallax	unknown	4.53	0.124450916	1.889033387	-17.93115	49.20343	Madagascar lowland forests	Tropical & Subtropical Moist Broadleaf Forests	22.78383255	230.4688568	2321	46.52267456	15036	2.277999878	17578	NA
Anisophyllea_sororia_1840256519__L__1682-2698-2265-3816	Anisophyllea_sororia_1840256519	1840256519	140.2211732	129.0607	Anisophyllea sororia	unknown	18.89	0.252945364	1.957549646	5.016667	8.783333	Cross-Sanaga-Bioko coastal forests	Tropical & Subtropical Moist Broadleaf Forests	25.90649986	85.18876648	2653	67.004776	20690	1.531000018	14335.83301	NA
Anisophyllea_sororia_1840256519__L__521-156-1521-1909	Anisophyllea_sororia_1840256519	1840256519	140.2211732	129.0607	Anisophyllea sororia	unknown	36.56	0.188279394	1.521125439	5.016667	8.783333	Cross-Sanaga-Bioko coastal forests	Tropical & Subtropical Moist Broadleaf Forests	25.90649986	85.18876648	2653	67.004776	20690	1.531000018	14335.83301	NA
Anisophyllea_sororia_1840256544__L__178-189-828-1059	Anisophyllea_sororia_1840256544	1840256544	0	129.0646591	Anisophyllea sororia	unknown	18.65	0.118268918	1.378979783	-0.516667	9.583333	Atlantic Equatorial coastal forests	Tropical & Subtropical Moist Broadleaf Forests	25.61750031	110.1922302	2265	73.1161499	18874	1.504333377	12844	NA
Anisophyllea_sororia_1840256544__L__2078-2214-3388-3658	Anisophyllea_sororia_1840256544	1840256544	0	129.0646591	Anisophyllea sororia	unknown	65.16	0.129881059	0.855099089	-0.516667	9.583333	Atlantic Equatorial coastal forests	Tropical & Subtropical Moist Broadleaf Forests	25.61750031	110.1922302	2265	73.1161499	18874	1.504333377	12844	NA
Anisophyllea_sororia_1840256544__L__655-3005-1521-3510	Anisophyllea_sororia_1840256544	1840256544	0	129.0646591	Anisophyllea sororia	unknown	15.07	0.166357783	1.495953011	-0.516667	9.583333	Atlantic Equatorial coastal forests	Tropical & Subtropical Moist Broadleaf Forests	25.61750031	110.1922302	2265	73.1161499	18874	1.504333377	12844	NA
Anisophyllea_sororia_4066453456__L__504-1525-1185-2691	Anisophyllea_sororia_4066453456	4066453456	0	105.7980213	Anisophyllea sororia	unknown	34.2	0.22880803	1.811015351	4.04	9.7	Central African mangroves	Mangroves	26.31866646	99.52011108	3182	74.45721436	25341	2.207333326	13942.25	NA
Anisophyllea_sororia_4066453456__L__619-330-1319-1689	Anisophyllea_sororia_4066453456	4066453456	0	105.7980213	Anisophyllea sororia	unknown	42.65	0.270333026	1.664527722	4.04	9.7	Central African mangroves	Mangroves	26.31866646	99.52011108	3182	74.45721436	25341	2.207333326	13942.25	NA
Anisophyllea_sororia_4876268160__L__1014-1587-2141-2245	Anisophyllea_sororia_4876268160	4876268160	141.2936185	129.0450924	Anisophyllea sororia	unknown	23.03	0.201428056	0.825495647	4.916667	9.066667	Cameroonian Highlands forests	Tropical & Subtropical Moist Broadleaf Forests	23.52683258	97.41589355	2737	63.6671257	22355	1.734666705	14163.41699	NA
Anisophyllea_sororia_4876268160__L__1269-434-1848-1457	Anisophyllea_sororia_4876268160	4876268160	141.2936185	129.0450924	Anisophyllea sororia	unknown	14.51	0.067142685	0.984813788	4.916667	9.066667	Cameroonian Highlands forests	Tropical & Subtropical Moist Broadleaf Forests	23.52683258	97.41589355	2737	63.6671257	22355	1.734666705	14163.41699	NA
Anisophyllea_sororia_4876268160__L__2063-3267-3428-3926	Anisophyllea_sororia_4876268160	4876268160	141.2936185	129.0450924	Anisophyllea sororia	unknown	21.44	0.171034561	0.848365903	4.916667	9.066667	Cameroonian Highlands forests	Tropical & Subtropical Moist Broadleaf Forests	23.52683258	97.41589355	2737	63.6671257	22355	1.734666705	14163.41699	NA
Anisophyllea_sororia_730892005__L__1264-3202-1473-3463	Anisophyllea_sororia_730892005	730892005	0	110.3881404	Anisophyllea sororia	unknown	1.69	0.055103406	1.925270117	-0.51667	9.58333	Atlantic Equatorial coastal forests	Tropical & Subtropical Moist Broadleaf Forests	25.61750031	110.1922302	2265	73.1161499	18874	1.504333377	12844	NA
Anisophyllea_sororia_730892005__L__2596-2437-3241-3154	Anisophyllea_sororia_730892005	730892005	0	110.3881404	Anisophyllea sororia	unknown	20.26	0.253650437	0.745432159	-0.51667	9.58333	Atlantic Equatorial coastal forests	Tropical & Subtropical Moist Broadleaf Forests	25.61750031	110.1922302	2265	73.1161499	18874	1.504333377	12844	NA
Anneslea_fragrans_2004956676__L__421-2190-1229-4510	Anneslea_fragrans_2004956676	2004956676	0	129.0556067	Anneslea fragrans	unknown	60.06	0.161795474	1.12076554	18.51667	98.53333	Kayah-Karen montane rain forests	Tropical & Subtropical Moist Broadleaf Forests	19.9386673	238.6944733	1072	81.10469055	6840	1.222000003	17798.83398	evergreen
Anneslea_fragrans_437487255__L__675-2525-1248-3799	Anneslea_fragrans_437487255	437487255	0	107.0017714	Anneslea fragrans	unknown	36.24	0.158600765	1.33877441	11.15	104.23333	Cardamom Mountains rain forests	Tropical & Subtropical Moist Broadleaf Forests	27.1578331	105.6673584	1840	68.48401642	10624	1.657999992	18080.33398	evergreen
Anneslea_fragrans_2004956676__L__3117-305-3779-2283	Anneslea_fragrans_2004956676	2004956676	0	129.0556067	Anneslea fragrans	unknown	43.19	0.28575417	1.27121199	18.51667	98.53333	Kayah-Karen montane rain forests	Tropical & Subtropical Moist Broadleaf Forests	19.9386673	238.6944733	1072	81.10469055	6840	1.222000003	17798.83398	evergreen
Anneslea_fragrans_1988071840__L__505-2640-1379-2967	Anneslea_fragrans_1988071840	1988071840	85.83333333	95.02411621	Anneslea fragrans	unknown	19.18	0.168025691	1.784115308	24.3406	100.818167	Northern Indochina subtropical forests	Tropical & Subtropical Moist Broadleaf Forests	15.47583389	413.9829712	1029	80.0062561	7916	1.774333358	15315.33301	evergreen
Anneslea_fragrans_2004956676__L__1366-2423-2132-4516	Anneslea_fragrans_2004956676	2004956676	0	129.0556067	Anneslea fragrans	unknown	50.14	0.362283206	1.200781396	18.51667	98.53333	Kayah-Karen montane rain forests	Tropical & Subtropical Moist Broadleaf Forests	19.9386673	238.6944733	1072	81.10469055	6840	1.222000003	17798.83398	evergreen
Anneslea_fragrans_437487255__L__48-181-1265-1926	Anneslea_fragrans_437487255	437487255	0	107.0017714	Anneslea fragrans	unknown	78.76	0.364000368	0.995241576	11.15	104.23333	Cardamom Mountains rain forests	Tropical & Subtropical Moist Broadleaf Forests	27.1578331	105.6673584	1840	68.48401642	10624	1.657999992	18080.33398	evergreen
Anneslea_fragrans_1988071840__L__178-2731-531-3604	Anneslea_fragrans_1988071840	1988071840	85.83333333	95.02411621	Anneslea fragrans	unknown	20.58	0.221052419	1.736740589	24.3406	100.818167	Northern Indochina subtropical forests	Tropical & Subtropical Moist Broadleaf Forests	15.47583389	413.9829712	1029	80.0062561	7916	1.774333358	15315.33301	evergreen
Anneslea_fragrans_1319818412__L__789-1862-1213-2919	Anneslea_fragrans_1319818412	1319818412	132.8750859	129.0543947	Anneslea fragrans	unknown	11.02	0.202220435	1.731967489	26.5419	110.58	Jian Nan subtropical evergreen forests	Tropical & Subtropical Moist Broadleaf Forests	14.95216656	782.6990356	1495	52.80144882	14409	1.977666616	13094.58301	evergreen
Anneslea_fragrans_2004956676__L__3122-2392-3839-4564	Anneslea_fragrans_2004956676	2004956676	0	129.0556067	Anneslea fragrans	unknown	44.88	0.265042826	1.252708939	18.51667	98.53333	Kayah-Karen montane rain forests	Tropical & Subtropical Moist Broadleaf Forests	19.9386673	238.6944733	1072	81.10469055	6840	1.222000003	17798.83398	evergreen
Anneslea_fragrans_1322752295__L__362-2613-1119-3016	Anneslea_fragrans_1322752295	1322752295	133.6615419	129.0533005	Anneslea fragrans	unknown	3.77	0.180955366	3.428205887	21.3367	93.7722	Chin Hills-Arakan Yoma montane forests	Tropical & Subtropical Moist Broadleaf Forests	15.31966686	264.602417	2785	96.27474976	20247	1.36500001	17872.66602	evergreen
Anneslea_fragrans_1988071840__L__1700-1178-2001-2213	Anneslea_fragrans_1988071840	1988071840	85.83333333	95.02411621	Anneslea fragrans	unknown	17.52	0.268972343	1.846890123	24.3406	100.818167	Northern Indochina subtropical forests	Tropical & Subtropical Moist Broadleaf Forests	15.47583389	413.9829712	1029	80.0062561	7916	1.774333358	15315.33301	evergreen
Anneslea_fragrans_437487255__L__940-608-1933-2194	Anneslea_fragrans_437487255	437487255	0	107.0017714	Anneslea fragrans	unknown	64.32	0.263175603	1.075298661	11.15	104.23333	Cardamom Mountains rain forests	Tropical & Subtropical Moist Broadleaf Forests	27.1578331	105.6673584	1840	68.48401642	10624	1.657999992	18080.33398	evergreen
Anneslea_fragrans_1319818412__L__2215-1867-3058-2207	Anneslea_fragrans_1319818412	1319818412	132.8750859	129.0543947	Anneslea fragrans	unknown	7.65	0.124575237	1.991106254	26.5419	110.58	Jian Nan subtropical evergreen forests	Tropical & Subtropical Moist Broadleaf Forests	14.95216656	782.6990356	1495	52.80144882	14409	1.977666616	13094.58301	evergreen
Anneslea_fragrans_1319818412__L__2042-3267-2512-4044	Anneslea_fragrans_1319818412	1319818412	132.8750859	129.0543947	Anneslea fragrans	unknown	7.68	0.122512211	1.988131557	26.5419	110.58	Jian Nan subtropical evergreen forests	Tropical & Subtropical Moist Broadleaf Forests	14.95216656	782.6990356	1495	52.80144882	14409	1.977666616	13094.58301	evergreen
Anneslea_fragrans_437487255__L__1321-2905-2143-3692	Anneslea_fragrans_437487255	437487255	0	107.0017714	Anneslea fragrans	unknown	22.49	0.211880306	1.606413402	11.15	104.23333	Cardamom Mountains rain forests	Tropical & Subtropical Moist Broadleaf Forests	27.1578331	105.6673584	1840	68.48401642	10624	1.657999992	18080.33398	evergreen
Anneslea_fragrans_1319818412__L__3089-2173-3871-2826	Anneslea_fragrans_1319818412	1319818412	132.8750859	129.0543947	Anneslea fragrans	unknown	8.07	0.138156522	1.950865886	26.5419	110.58	Jian Nan subtropical evergreen forests	Tropical & Subtropical Moist Broadleaf Forests	14.95216656	782.6990356	1495	52.80144882	14409	1.977666616	13094.58301	evergreen
Anneslea_fragrans_1319818412__L__2598-2193-3074-3401	Anneslea_fragrans_1319818412	1319818412	132.8750859	129.0543947	Anneslea fragrans	unknown	14.09	0.237988758	1.576772748	26.5419	110.58	Jian Nan subtropical evergreen forests	Tropical & Subtropical Moist Broadleaf Forests	14.95216656	782.6990356	1495	52.80144882	14409	1.977666616	13094.58301	evergreen
Anneslea_fragrans_1319818412__L__3050-2198-3604-3278	Anneslea_fragrans_1319818412	1319818412	132.8750859	129.0543947	Anneslea fragrans	unknown	10.36	0.222363532	1.773314145	26.5419	110.58	Jian Nan subtropical evergreen forests	Tropical & Subtropical Moist Broadleaf Forests	14.95216656	782.6990356	1495	52.80144882	14409	1.977666616	13094.58301	evergreen
Anneslea_fragrans_1322752295__L__259-3144-1140-4593	Anneslea_fragrans_1322752295	1322752295	133.6615419	129.0533005	Anneslea fragrans	unknown	19.89	0.233851853	1.816146194	21.3367	93.7722	Chin Hills-Arakan Yoma montane forests	Tropical & Subtropical Moist Broadleaf Forests	15.31966686	264.602417	2785	96.27474976	20247	1.36500001	17872.66602	evergreen
Anneslea_fragrans_2004956676__L__2350-224-3097-2377	Anneslea_fragrans_2004956676	2004956676	0	129.0556067	Anneslea fragrans	unknown	47.93	0.28575417	1.221637418	18.51667	98.53333	Kayah-Karen montane rain forests	Tropical & Subtropical Moist Broadleaf Forests	19.9386673	238.6944733	1072	81.10469055	6840	1.222000003	17798.83398	evergreen
Anneslea_fragrans_1322752295__L__1028-2410-1280-2961	Anneslea_fragrans_1322752295	1322752295	133.6615419	129.0533005	Anneslea fragrans	unknown	2.65	0.222191697	3.922377313	21.3367	93.7722	Chin Hills-Arakan Yoma montane forests	Tropical & Subtropical Moist Broadleaf Forests	15.31966686	264.602417	2785	96.27474976	20247	1.36500001	17872.66602	evergreen
Anneslea_fragrans_1322752295__L__1159-3128-2333-4047	Anneslea_fragrans_1322752295	1322752295	133.6615419	129.0533005	Anneslea fragrans	unknown	10.9	0.175139382	2.285242909	21.3367	93.7722	Chin Hills-Arakan Yoma montane forests	Tropical & Subtropical Moist Broadleaf Forests	15.31966686	264.602417	2785	96.27474976	20247	1.36500001	17872.66602	evergreen
Anneslea_fragrans_1319818412__L__1268-1959-2216-2598	Anneslea_fragrans_1319818412	1319818412	132.8750859	129.0543947	Anneslea fragrans	unknown	13.47	0.19187267	1.604111983	26.5419	110.58	Jian Nan subtropical evergreen forests	Tropical & Subtropical Moist Broadleaf Forests	14.95216656	782.6990356	1495	52.80144882	14409	1.977666616	13094.58301	evergreen
Anneslea_fragrans_2004956676__L__1618-426-2196-2408	Anneslea_fragrans_2004956676	2004956676	0	129.0556067	Anneslea fragrans	unknown	32.51	0.220392791	1.416915275	18.51667	98.53333	Kayah-Karen montane rain forests	Tropical & Subtropical Moist Broadleaf Forests	19.9386673	238.6944733	1072	81.10469055	6840	1.222000003	17798.83398	evergreen
Anneslea_fragrans_1322752295__L__3045-1411-3638-2686	Anneslea_fragrans_1322752295	1322752295	133.6615419	129.0533005	Anneslea fragrans	unknown	10.9	0.21161114	2.285242909	21.3367	93.7722	Chin Hills-Arakan Yoma montane forests	Tropical & Subtropical Moist Broadleaf Forests	15.31966686	264.602417	2785	96.27474976	20247	1.36500001	17872.66602	evergreen
Anneslea_fragrans_1322752295__L__1163-2624-2615-3247	Anneslea_fragrans_1322752295	1322752295	133.6615419	129.0533005	Anneslea fragrans	unknown	23.04	0.250939943	1.716963199	21.3367	93.7722	Chin Hills-Arakan Yoma montane forests	Tropical & Subtropical Moist Broadleaf Forests	15.31966686	264.602417	2785	96.27474976	20247	1.36500001	17872.66602	evergreen
Annickia_letestui_438826172__L__1929-2613-3097-3907	Annickia_letestui_438826172	438826172	0	109.8531303	Annickia letestui	unknown	65.74	0.248465274	0.834961106	0.15	11.88333	Northwestern Congolian lowland forests	Tropical & Subtropical Moist Broadleaf Forests	24.71733284	97.73033142	1660	66.62200165	15364	1.029333353	11956.33301	NA
Annickia_letestui_438826172__L__2063-2091-2978-2726	Annickia_letestui_438826172	438826172	0	109.8531303	Annickia letestui	unknown	28.35	0.115145655	1.151335567	0.15	11.88333	Northwestern Congolian lowland forests	Tropical & Subtropical Moist Broadleaf Forests	24.71733284	97.73033142	1660	66.62200165	15364	1.029333353	11956.33301	NA
Annona_deminuta_1228147636__L__383-965-1588-1738	Annona_deminuta_1228147636	1228147636	0	91.82974209	Annona deminuta	unknown	50.43	0.200796479	1.413066268	-10.07	-71.1	Southwest Amazon moist forests	Tropical & Subtropical Moist Broadleaf Forests	24.94666672	71.45628357	1859	55.66749954	14540	0.873000026	14213.5	NA
Annona_deminuta_1228517999__L__1025-272-1389-1107	Annona_deminuta_1228517999	1228517999	0	91.06921517	Annona deminuta	unknown	19.3	0.155289969	1.146272271	-4	-75	Napo moist forests	Tropical & Subtropical Moist Broadleaf Forests	26.2215004	47.97087097	2516	12.34730339	21115	0.766666651	13220.66699	NA
Annona_deminuta_1228517999__L__1036-1028-1884-1335	Annona_deminuta_1228517999	1228517999	0	91.06921517	Annona deminuta	unknown	19.03	0.094459201	1.152457879	-4	-75	Napo moist forests	Tropical & Subtropical Moist Broadleaf Forests	26.2215004	47.97087097	2516	12.34730339	21115	0.766666651	13220.66699	NA
Annona_deminuta_1228517999__L__1106-1342-1637-1814	Annona_deminuta_1228517999	1228517999	0	91.06921517	Annona deminuta	unknown	8.88	0.125198776	1.541973556	-4	-75	Napo moist forests	Tropical & Subtropical Moist Broadleaf Forests	26.2215004	47.97087097	2516	12.34730339	21115	0.766666651	13220.66699	NA
Annona_deminuta_1228517999__L__1231-2423-1861-2797	Annona_deminuta_1228517999	1228517999	0	91.06921517	Annona deminuta	unknown	10.97	0.1227675	1.422367259	-4	-75	Napo moist forests	Tropical & Subtropical Moist Broadleaf Forests	26.2215004	47.97087097	2516	12.34730339	21115	0.766666651	13220.66699	NA
Annona_deminuta_1228517999__L__1734-1588-2078-2147	Annona_deminuta_1228517999	1228517999	0	91.06921517	Annona deminuta	unknown	8.55	0.146500264	1.564442562	-4	-75	Napo moist forests	Tropical & Subtropical Moist Broadleaf Forests	26.2215004	47.97087097	2516	12.34730339	21115	0.766666651	13220.66699	NA
Annona_deminuta_1228517999__L__328-1809-774-2161	Annona_deminuta_1228517999	1228517999	0	91.06921517	Annona deminuta	unknown	6.6	0.125198776	1.727049937	-4	-75	Napo moist forests	Tropical & Subtropical Moist Broadleaf Forests	26.2215004	47.97087097	2516	12.34730339	21115	0.766666651	13220.66699	NA
Annona_deminuta_1322619767__L__1102-3510-3359-4429	Annona_deminuta_1322619767	1322619767	133.9456219	129.0502581	Annona deminuta	unknown	70.28	0.159598784	0.93917821	-11.7856	-72.6992	Southwest Amazon moist forests	Tropical & Subtropical Moist Broadleaf Forests	24.82816696	61.87655258	1935	49.32001877	14317	1.108333349	13914.66699	NA
Annona_deminuta_1322619767__L__1410-2113-3798-3359	Annona_deminuta_1322619767	1322619767	133.9456219	129.0502581	Annona deminuta	unknown	95.79	0.138870349	0.83439834	-11.7856	-72.6992	Southwest Amazon moist forests	Tropical & Subtropical Moist Broadleaf Forests	24.82816696	61.87655258	1935	49.32001877	14317	1.108333349	13914.66699	NA
Annona_deminuta_1424484765__L__1501-565-2010-1570	Annona_deminuta_1424484765	1424484765	118.4339519	109.861058	Annona deminuta	unknown	19.98	0.131892072	0.620641155	-9.713889	-68.096111	Southwest Amazon moist forests	Tropical & Subtropical Moist Broadleaf Forests	25.03350067	86.71807861	1759	46.41632843	14364	1.052999973	13782.75	NA
Annona_deminuta_1424484765__L__909-2027-1435-2427	Annona_deminuta_1424484765	1424484765	118.4339519	109.861058	Annona deminuta	unknown	5.7	0.043053697	1.002129509	-9.713889	-68.096111	Southwest Amazon moist forests	Tropical & Subtropical Moist Broadleaf Forests	25.03350067	86.71807861	1759	46.41632843	14364	1.052999973	13782.75	NA
Annona_deminuta_3126842303__L__1185-2749-1544-3077	Annona_deminuta_3126842303	3126842303	103.7279185	102.2467035	Annona deminuta	unknown	4.42	0.119247711	1.274161567	-9.721667	-68.729444	Southwest Amazon moist forests	Tropical & Subtropical Moist Broadleaf Forests	24.60549927	86.86087036	1867	54.8934288	15445	0.979333341	13804.33301	NA
Annona_deminuta_3126842303__L__1227-106-1897-1352	Annona_deminuta_3126842303	3126842303	103.7279185	102.2467035	Annona deminuta	unknown	36.3	0.135312354	0.570021816	-9.721667	-68.729444	Southwest Amazon moist forests	Tropical & Subtropical Moist Broadleaf Forests	24.60549927	86.86087036	1867	54.8934288	15445	0.979333341	13804.33301	NA
Annona_deminuta_3126842303__L__1593-2777-2165-3254	Annona_deminuta_3126842303	3126842303	103.7279185	102.2467035	Annona deminuta	unknown	9.22	0.158117696	0.962162876	-9.721667	-68.729444	Southwest Amazon moist forests	Tropical & Subtropical Moist Broadleaf Forests	24.60549927	86.86087036	1867	54.8934288	15445	0.979333341	13804.33301	NA
Annona_deminuta_3126842303__L__1730-1292-2658-2117	Annona_deminuta_3126842303	3126842303	103.7279185	102.2467035	Annona deminuta	unknown	28.07	0.125327879	0.628850204	-9.721667	-68.729444	Southwest Amazon moist forests	Tropical & Subtropical Moist Broadleaf Forests	24.60549927	86.86087036	1867	54.8934288	15445	0.979333341	13804.33301	NA
Annona_deminuta_3126842303__L__55-2195-560-3028	Annona_deminuta_3126842303	3126842303	103.7279185	102.2467035	Annona deminuta	unknown	9.3	0.051916252	0.958992745	-9.721667	-68.729444	Southwest Amazon moist forests	Tropical & Subtropical Moist Broadleaf Forests	24.60549927	86.86087036	1867	54.8934288	15445	0.979333341	13804.33301	NA
Annona_deminuta_3126842303__L__845-797-1486-2071	Annona_deminuta_3126842303	3126842303	103.7279185	102.2467035	Annona deminuta	unknown	34.52	0.119247711	0.581075771	-9.721667	-68.729444	Southwest Amazon moist forests	Tropical & Subtropical Moist Broadleaf Forests	24.60549927	86.86087036	1867	54.8934288	15445	0.979333341	13804.33301	NA
Anthodiscus_amazonicus_1228536900__L__1102-814-1463-1289	Anthodiscus_amazonicus_1228536900	1228536900	0	92.09533403	Anthodiscus amazonicus	unknown	9.32	0.100108703	1.553570302	-10.5	-75.25	Peruvian Yungas	Tropical & Subtropical Moist Broadleaf Forests	19.54316711	59.4882164	1582	44.05706024	12326	1.691666603	13242.58301	evergreen
Anthodiscus_amazonicus_4073279302__L__516-1155-1064-1767	Anthodiscus_amazonicus_4073279302	4073279302	0	129.0599338	Anthodiscus amazonicus	unknown	8.07	0.139685151	1.21899814	-6.716667	-66.783333	Juru�-Purus moist forests	Tropical & Subtropical Moist Broadleaf Forests	25.88066673	41.71342468	2524	52.12485123	20907	0.875	13649.58301	evergreen
Anthodiscus_amazonicus_1228536900__L__503-71-796-811	Anthodiscus_amazonicus_1228536900	1228536900	0	92.09533403	Anthodiscus amazonicus	unknown	14.98	0.1312015	1.295991868	-10.5	-75.25	Peruvian Yungas	Tropical & Subtropical Moist Broadleaf Forests	19.54316711	59.4882164	1582	44.05706024	12326	1.691666603	13242.58301	evergreen
Anthodiscus_amazonicus_4073279302__L__192-275-1211-849	Anthodiscus_amazonicus_4073279302	4073279302	0	129.0599338	Anthodiscus amazonicus	unknown	15.9	0.137955237	0.940795068	-6.716667	-66.783333	Juru�-Purus moist forests	Tropical & Subtropical Moist Broadleaf Forests	25.88066673	41.71342468	2524	52.12485123	20907	0.875	13649.58301	evergreen
Anthodiscus_amazonicus_4073279302__L__3059-741-3638-1757	Anthodiscus_amazonicus_4073279302	4073279302	0	129.0599338	Anthodiscus amazonicus	unknown	14.17	0.163451371	0.983117554	-6.716667	-66.783333	Juru�-Purus moist forests	Tropical & Subtropical Moist Broadleaf Forests	25.88066673	41.71342468	2524	52.12485123	20907	0.875	13649.58301	evergreen
Anthodiscus_amazonicus_4073279302__L__3067-1739-3654-2588	Anthodiscus_amazonicus_4073279302	4073279302	0	129.0599338	Anthodiscus amazonicus	unknown	8.33	0.159736082	1.204321232	-6.716667	-66.783333	Juru�-Purus moist forests	Tropical & Subtropical Moist Broadleaf Forests	25.88066673	41.71342468	2524	52.12485123	20907	0.875	13649.58301	evergreen
Anthodiscus_amazonicus_694393749__L__2384-284-2767-866	Anthodiscus_amazonicus_694393749	694393749	0	109.8985325	Anthodiscus amazonicus	unknown	7.71	0.119682639	1.512789366	-6.71667	-66.78333	Juru�-Purus moist forests	Tropical & Subtropical Moist Broadleaf Forests	25.88066673	41.71342468	2524	52.12485123	20907	0.875	13649.58301	evergreen
Anthodiscus_amazonicus_1717043057__L__158-675-741-1803	Anthodiscus_amazonicus_1717043057	1717043057	99.60630325	100.9880042	Anthodiscus amazonicus	unknown	20.32	0.064284328	0.837624759	-10.1667	-74.8333	Ucayali moist forests	Tropical & Subtropical Moist Broadleaf Forests	25.74600029	43.30163574	2186	44.28528976	15870	1.112333298	14109.5	evergreen
Anthodiscus_amazonicus_4073279302__L__2214-707-2506-1500	Anthodiscus_amazonicus_4073279302	4073279302	0	129.0599338	Anthodiscus amazonicus	unknown	7.32	0.06620183	1.26527667	-6.716667	-66.783333	Juru�-Purus moist forests	Tropical & Subtropical Moist Broadleaf Forests	25.88066673	41.71342468	2524	52.12485123	20907	0.875	13649.58301	evergreen
Anthodiscus_amazonicus_694393749__L__339-2616-1155-2899	Anthodiscus_amazonicus_694393749	694393749	0	109.8985325	Anthodiscus amazonicus	unknown	10.22	0.16604669	1.358385363	-6.71667	-66.78333	Juru�-Purus moist forests	Tropical & Subtropical Moist Broadleaf Forests	25.88066673	41.71342468	2524	52.12485123	20907	0.875	13649.58301	evergreen
Anthodiscus_amazonicus_1228536900__L__1096-340-1393-826	Anthodiscus_amazonicus_1228536900	1228536900	0	92.09533403	Anthodiscus amazonicus	unknown	8.62	0.111793179	1.600604427	-10.5	-75.25	Peruvian Yungas	Tropical & Subtropical Moist Broadleaf Forests	19.54316711	59.4882164	1582	44.05706024	12326	1.691666603	13242.58301	evergreen
Anthodiscus_amazonicus_694393749__L__1490-2575-1969-3032	Anthodiscus_amazonicus_694393749	694393749	0	109.8985325	Anthodiscus amazonicus	unknown	7.66	0.085842649	1.516553884	-6.71667	-66.78333	Juru�-Purus moist forests	Tropical & Subtropical Moist Broadleaf Forests	25.88066673	41.71342468	2524	52.12485123	20907	0.875	13649.58301	evergreen
Anthodiscus_amazonicus_694393749__L__696-2343-1494-2694	Anthodiscus_amazonicus_694393749	694393749	0	109.8985325	Anthodiscus amazonicus	unknown	12.47	0.136792512	1.258960923	-6.71667	-66.78333	Juru�-Purus moist forests	Tropical & Subtropical Moist Broadleaf Forests	25.88066673	41.71342468	2524	52.12485123	20907	0.875	13649.58301	evergreen
Anthodiscus_amazonicus_1717043057__L__1221-229-2070-1365	Anthodiscus_amazonicus_1717043057	1717043057	99.60630325	100.9880042	Anthodiscus amazonicus	unknown	37.22	0.148231814	0.664721594	-10.1667	-74.8333	Ucayali moist forests	Tropical & Subtropical Moist Broadleaf Forests	25.74600029	43.30163574	2186	44.28528976	15870	1.112333298	14109.5	evergreen
Anthodiscus_amazonicus_1717043057__L__1387-1838-1691-2625	Anthodiscus_amazonicus_1717043057	1717043057	99.60630325	100.9880042	Anthodiscus amazonicus	unknown	11.04	0.160945834	1.057455681	-10.1667	-74.8333	Ucayali moist forests	Tropical & Subtropical Moist Broadleaf Forests	25.74600029	43.30163574	2186	44.28528976	15870	1.112333298	14109.5	evergreen
Anthodiscus_amazonicus_1228536900__L__691-1386-1221-2001	Anthodiscus_amazonicus_1228536900	1228536900	0	92.09533403	Anthodiscus amazonicus	unknown	14.55	0.097724821	1.310491251	-10.5	-75.25	Peruvian Yungas	Tropical & Subtropical Moist Broadleaf Forests	19.54316711	59.4882164	1582	44.05706024	12326	1.691666603	13242.58301	evergreen
Anthodiscus_amazonicus_1228536900__L__149-776-782-1164	Anthodiscus_amazonicus_1228536900	1228536900	0	92.09533403	Anthodiscus amazonicus	unknown	11.98	0.141575086	1.411488307	-10.5	-75.25	Peruvian Yungas	Tropical & Subtropical Moist Broadleaf Forests	19.54316711	59.4882164	1582	44.05706024	12326	1.691666603	13242.58301	evergreen
Anthoshorea_bracteolata_2514363389__L__73-1720-860-2575	Anthoshorea_bracteolata_2514363389	2514363389	0	88.99158808	Anthoshorea bracteolata	unknown	34.82	0.191029291	0.926386463	-0.85884	112.22151	Borneo lowland rain forests	Tropical & Subtropical Moist Broadleaf Forests	26.48566628	26.7561264	3276	18.55612755	22187	1.001333356	16106.66699	NA
Anthoshorea_bracteolata_2514363389__L__896-1199-1388-2179	Anthoshorea_bracteolata_2514363389	2514363389	0	88.99158808	Anthoshorea bracteolata	unknown	24.87	0.096009116	1.053471131	-0.85884	112.22151	Borneo lowland rain forests	Tropical & Subtropical Moist Broadleaf Forests	26.48566628	26.7561264	3276	18.55612755	22187	1.001333356	16106.66699	NA
Anthoshorea_bracteolata_2516172077__L__441-1175-888-1661	Anthoshorea_bracteolata_2516172077	2516172077	0	88.8094575	Anthoshorea bracteolata	unknown	15.4	0.16890093	1.205005564	2	117	Borneo lowland rain forests	Tropical & Subtropical Moist Broadleaf Forests	27.17566681	32.9829483	2716	13.71076488	18075	0.783999979	16915.08398	NA
Anthoshorea_bracteolata_2516172077__L__882-1222-1216-1683	Anthoshorea_bracteolata_2516172077	2516172077	0	88.8094575	Anthoshorea bracteolata	unknown	5.51	0.090080496	1.78444044	2	117	Borneo lowland rain forests	Tropical & Subtropical Moist Broadleaf Forests	27.17566681	32.9829483	2716	13.71076488	18075	0.783999979	16915.08398	NA
Anthoshorea_bracteolata_2516379229__L__28-1594-997-2076	Anthoshorea_bracteolata_2516379229	2516379229	88.45890808	88.8094575	Anthoshorea bracteolata	unknown	35.16	0.254041176	1.179261409	4.8	115.03333	Borneo lowland rain forests	Tropical & Subtropical Moist Broadleaf Forests	27.18177032	41.77605057	3832	19.33255005	23420	2.127083302	18069.16602	NA
Anthoshorea_bracteolata_2516379229__L__398-998-997-1632	Anthoshorea_bracteolata_2516379229	2516379229	88.45890808	88.8094575	Anthoshorea bracteolata	unknown	24.21	0.132317933	1.35992433	4.8	115.03333	Borneo lowland rain forests	Tropical & Subtropical Moist Broadleaf Forests	27.18177032	41.77605057	3832	19.33255005	23420	2.127083302	18069.16602	NA
Anthoshorea_bracteolata_2516379229__L__997-1670-1720-2191	Anthoshorea_bracteolata_2516379229	2516379229	88.45890808	88.8094575	Anthoshorea bracteolata	unknown	19.47	0.171070911	1.477960951	4.8	115.03333	Borneo lowland rain forests	Tropical & Subtropical Moist Broadleaf Forests	27.18177032	41.77605057	3832	19.33255005	23420	2.127083302	18069.16602	NA
Anthoshorea_bracteolata_2517051415__L__1063-489-1262-1075	Anthoshorea_bracteolata_2517051415	2517051415	0	88.93502776	Anthoshorea bracteolata	unknown	7.11	0.106077227	1.31169021	3.66028	115.28194	Borneo montane rain forests	Tropical & Subtropical Moist Broadleaf Forests	22.0656662	26.71938896	3159	14.05814838	22172	1.274000049	16293.25	NA
Anthoshorea_bracteolata_2517051415__L__1315-1329-1783-1615	Anthoshorea_bracteolata_2517051415	2517051415	0	88.93502776	Anthoshorea bracteolata	unknown	4.63	0.114668419	1.545231404	3.66028	115.28194	Borneo montane rain forests	Tropical & Subtropical Moist Broadleaf Forests	22.0656662	26.71938896	3159	14.05814838	22172	1.274000049	16293.25	NA
Anthoshorea_bracteolata_2517051415__L__1317-16-1604-628	Anthoshorea_bracteolata_2517051415	2517051415	0	88.93502776	Anthoshorea bracteolata	unknown	10.97	0.134929963	1.111441305	3.66028	115.28194	Borneo montane rain forests	Tropical & Subtropical Moist Broadleaf Forests	22.0656662	26.71938896	3159	14.05814838	22172	1.274000049	16293.25	NA
Anthoshorea_bracteolata_2517051415__L__419-1247-664-1780	Anthoshorea_bracteolata_2517051415	2517051415	0	88.93502776	Anthoshorea bracteolata	unknown	6.98	0.068395577	1.320969204	3.66028	115.28194	Borneo montane rain forests	Tropical & Subtropical Moist Broadleaf Forests	22.0656662	26.71938896	3159	14.05814838	22172	1.274000049	16293.25	NA
Anthoshorea_bracteolata_2517051415__L__658-1736-950-2202	Anthoshorea_bracteolata_2517051415	2517051415	0	88.93502776	Anthoshorea bracteolata	unknown	4.19	0.110742168	1.605312945	3.66028	115.28194	Borneo montane rain forests	Tropical & Subtropical Moist Broadleaf Forests	22.0656662	26.71938896	3159	14.05814838	22172	1.274000049	16293.25	NA
Anthoshorea_bracteolata_2517051415__L__668-1532-1129-1972	Anthoshorea_bracteolata_2517051415	2517051415	0	88.93502776	Anthoshorea bracteolata	unknown	6.6	0.115765749	1.349521106	3.66028	115.28194	Borneo montane rain forests	Tropical & Subtropical Moist Broadleaf Forests	22.0656662	26.71938896	3159	14.05814838	22172	1.274000049	16293.25	NA
Antiaris_toxicaria_1839844022__L__346-3214-1303-4218	Antiaris_toxicaria_1839844022	1839844022	138.7847271	129.0544799	Antiaris toxicaria	unknown	30.26	0.15470658	1.407268102	0.766667	24.45	Northeastern Congolian lowland forests	Tropical & Subtropical Moist Broadleaf Forests	24.53533363	54.49280548	1791	30.45359039	13281	1.068333387	15450.83301	evergreen
Antiaris_toxicaria_4876414735__L__2333-1200-3170-1903	Antiaris_toxicaria_4876414735	4876414735	125.5964724	129.0556067	Antiaris toxicaria	unknown	18.58	0.143537124	1.536972447	-18.58722	44.19889	Madagascar dry deciduous forests	Tropical & Subtropical Dry Broadleaf Forests	25.93958282	179.4998779	1039	125.4128571	4982	3.115277767	21525.25	evergreen
Antiaris_toxicaria_4876414735__L__2368-2778-2786-3353	Antiaris_toxicaria_4876414735	4876414735	125.5964724	129.0556067	Antiaris toxicaria	unknown	6.59	0.136054836	2.283638283	-18.58722	44.19889	Madagascar dry deciduous forests	Tropical & Subtropical Dry Broadleaf Forests	25.93958282	179.4998779	1039	125.4128571	4982	3.115277767	21525.25	evergreen
Antiaris_toxicaria_4876414735__L__2341-3607-2701-4034	Antiaris_toxicaria_4876414735	4876414735	125.5964724	129.0556067	Antiaris toxicaria	unknown	3.8	0.151278134	2.818150675	-18.58722	44.19889	Madagascar dry deciduous forests	Tropical & Subtropical Dry Broadleaf Forests	25.93958282	179.4998779	1039	125.4128571	4982	3.115277767	21525.25	evergreen
Aosa_rupestris_1928725793__L__1557-1565-2255-2069	Aosa_rupestris_1928725793	1928725793	119.1995751	118.4404658	Aosa rupestris	unknown	6.27	0.176374757	0.961554271	-12.45	-41.45	Caatinga	Deserts & Xeric Shrublands	21.29933357	136.8463287	924	51.27039337	6217	1.941999912	16670.58398	NA
Aosa_rupestris_1928725793__L__1812-2008-2540-3384	Aosa_rupestris_1928725793	1928725793	119.1995751	118.4404658	Aosa rupestris	unknown	23.73	0.042777162	0.578317409	-12.45	-41.45	Caatinga	Deserts & Xeric Shrublands	21.29933357	136.8463287	924	51.27039337	6217	1.941999912	16670.58398	NA
Apeiba_glabra_1930608003__L__2239-1767-3397-2640	Apeiba_glabra_1930608003	1930608003	119.8709315	118.4404658	Apeiba glabra	unknown	36.78	0.225396698	1.182395859	-1.2	-46.1167	Amazon-Orinoco-Southern Caribbean mangroves	Mangroves	26.39500046	42.02399826	2107	86.02801514	14024	1.422999978	16593.75	deciduous
Apeiba_glabra_1930608003__L__1589-639-2460-2161	Apeiba_glabra_1930608003	1930608003	119.8709315	118.4404658	Apeiba glabra	unknown	51.35	0.240628898	1.040878715	-1.2	-46.1167	Amazon-Orinoco-Southern Caribbean mangroves	Mangroves	26.39500046	42.02399826	2107	86.02801514	14024	1.422999978	16593.75	deciduous
Apeiba_glabra_1928652643__L__1160-1666-2391-2409	Apeiba_glabra_1928652643	1928652643	119.2089161	118.4404658	Apeiba glabra	unknown	33.16	0.215671118	1.751565542	1.35	-53.25	Uatuma-Trombetas moist forests	Tropical & Subtropical Moist Broadleaf Forests	25.33799934	60.09761429	2331	48.86421585	15203	1.666666627	17012	deciduous
Apeiba_glabra_1930608003__L__2232-2512-3173-3035	Apeiba_glabra_1930608003	1930608003	119.8709315	118.4404658	Apeiba glabra	unknown	16.9	0.135802904	1.591379861	-1.2	-46.1167	Amazon-Orinoco-Southern Caribbean mangroves	Mangroves	26.39500046	42.02399826	2107	86.02801514	14024	1.422999978	16593.75	deciduous
Apeiba_glabra_1929556610__L__1746-548-2546-2767	Apeiba_glabra_1929556610	1929556610	119.0919913	118.4404658	Apeiba glabra	unknown	62.92	0.212425882	1.355605266	0.53	-51.87	Uatuma-Trombetas moist forests	Tropical & Subtropical Moist Broadleaf Forests	26.06433296	67.01915741	2344	54.29400635	15420	1.733999968	16641.5	deciduous
Apeiba_glabra_1929754177__L__1689-843-2501-2240	Apeiba_glabra_1929754177	1929754177	119.7205473	118.4404658	Apeiba glabra	unknown	50.54	0.067342306	0.612784003	-1.833333	-59.483333	Uatuma-Trombetas moist forests	Tropical & Subtropical Moist Broadleaf Forests	26.88933372	54.13925171	2278	45.06651688	15310	1.200000048	15957.41699	deciduous
Apeiba_glabra_1929754177__L__966-2759-1739-3844	Apeiba_glabra_1929754177	1929754177	119.7205473	118.4404658	Apeiba glabra	unknown	30.52	0.158922574	0.742993115	-1.833333	-59.483333	Uatuma-Trombetas moist forests	Tropical & Subtropical Moist Broadleaf Forests	26.88933372	54.13925171	2278	45.06651688	15310	1.200000048	15957.41699	deciduous
Apeiba_glabra_1928935236__L__1373-377-2079-2360	Apeiba_glabra_1928935236	1928935236	120.072619	118.4404658	Apeiba glabra	unknown	47.29	0.186226302	1.367204628	1.05	-52.07	Uatuma-Trombetas moist forests	Tropical & Subtropical Moist Broadleaf Forests	26.00566673	67.6515274	2404	49.31829834	15504	1.690999985	17069.16602	deciduous
Aphananthe_cuspidata_3762954068__L__824-1558-1572-2215	Aphananthe_cuspidata_3762954068	3762954068	0	106.5697085	Aphananthe cuspidata	unknown	17.95	0.097966924	1.176982477	18.3905	109.128	South China-Vietnam subtropical evergreen forests	Tropical & Subtropical Moist Broadleaf Forests	25.59016609	308.0491333	1378	78.19403839	7877	2.861999989	17692.25	evergreen
Aphananthe_cuspidata_3991107927__L__1444-1404-1841-2244	Aphananthe_cuspidata_3991107927	3991107927	134.725897	129.0560524	Aphananthe cuspidata	unknown	8.42	0.10496969	1.371482208	19.232708	109.851257	Hainan Island monsoon rain forests	Tropical & Subtropical Moist Broadleaf Forests	23.93950081	355.4167175	1686	73.9125061	10882	1.826333284	17321.25	evergreen
Aphananthe_cuspidata_3762954068__L__517-2533-1059-3105	Aphananthe_cuspidata_3762954068	3762954068	0	106.5697085	Aphananthe cuspidata	unknown	14.3	0.148366628	1.283761218	18.3905	109.128	South China-Vietnam subtropical evergreen forests	Tropical & Subtropical Moist Broadleaf Forests	25.59016609	308.0491333	1378	78.19403839	7877	2.861999989	17692.25	evergreen
Aphananthe_cuspidata_3762954068__L__2370-2120-2918-2403	Aphananthe_cuspidata_3762954068	3762954068	0	106.5697085	Aphananthe cuspidata	unknown	5.74	0.097966924	1.819358462	18.3905	109.128	South China-Vietnam subtropical evergreen forests	Tropical & Subtropical Moist Broadleaf Forests	25.59016609	308.0491333	1378	78.19403839	7877	2.861999989	17692.25	evergreen
Aphananthe_cuspidata_3762954068__L__1491-3565-2137-4024	Aphananthe_cuspidata_3762954068	3762954068	0	106.5697085	Aphananthe cuspidata	unknown	11.96	0.174543738	1.374451145	18.3905	109.128	South China-Vietnam subtropical evergreen forests	Tropical & Subtropical Moist Broadleaf Forests	25.59016609	308.0491333	1378	78.19403839	7877	2.861999989	17692.25	evergreen
Aphananthe_cuspidata_3762954068__L__1024-2160-1488-2933	Aphananthe_cuspidata_3762954068	3762954068	0	106.5697085	Aphananthe cuspidata	unknown	12.85	0.094303304	1.337277764	18.3905	109.128	South China-Vietnam subtropical evergreen forests	Tropical & Subtropical Moist Broadleaf Forests	25.59016609	308.0491333	1378	78.19403839	7877	2.861999989	17692.25	evergreen
Aphananthe_cuspidata_3991082944__L__2549-1085-3383-2772	Aphananthe_cuspidata_3991082944	3991082944	132.1784048	129.0560524	Aphananthe cuspidata	unknown	33.14	0.216643877	1.758003226	18.390535	109.127742	South China-Vietnam subtropical evergreen forests	Tropical & Subtropical Moist Broadleaf Forests	25.59016609	308.0491333	1378	78.19403839	7877	2.861999989	17692.25	evergreen
Aphananthe_cuspidata_3762954068__L__1087-3520-1533-4087	Aphananthe_cuspidata_3762954068	3762954068	0	106.5697085	Aphananthe cuspidata	unknown	8.54	0.131704112	1.5631682	18.3905	109.128	South China-Vietnam subtropical evergreen forests	Tropical & Subtropical Moist Broadleaf Forests	25.59016609	308.0491333	1378	78.19403839	7877	2.861999989	17692.25	evergreen
Aphananthe_cuspidata_3762954068__L__1627-1491-1997-1740	Aphananthe_cuspidata_3762954068	3762954068	0	106.5697085	Aphananthe cuspidata	unknown	3.17	0.113381618	2.282537807	18.3905	109.128	South China-Vietnam subtropical evergreen forests	Tropical & Subtropical Moist Broadleaf Forests	25.59016609	308.0491333	1378	78.19403839	7877	2.861999989	17692.25	evergreen
Aphananthe_cuspidata_3762954068__L__2332-1297-2764-1709	Aphananthe_cuspidata_3762954068	3762954068	0	106.5697085	Aphananthe cuspidata	unknown	7.87	0.10149839	1.612724821	18.3905	109.128	South China-Vietnam subtropical evergreen forests	Tropical & Subtropical Moist Broadleaf Forests	25.59016609	308.0491333	1378	78.19403839	7877	2.861999989	17692.25	evergreen
Aphananthe_cuspidata_3991107927__L__339-3660-1097-4233	Aphananthe_cuspidata_3991107927	3991107927	134.725897	129.0560524	Aphananthe cuspidata	unknown	12.8	0.205295596	1.168705771	19.232708	109.851257	Hainan Island monsoon rain forests	Tropical & Subtropical Moist Broadleaf Forests	23.93950081	355.4167175	1686	73.9125061	10882	1.826333284	17321.25	evergreen
Aphananthe_cuspidata_3991107927__L__2436-1953-2777-2960	Aphananthe_cuspidata_3991107927	3991107927	134.725897	129.0560524	Aphananthe cuspidata	unknown	9.46	0.078902023	1.311804096	19.232708	109.851257	Hainan Island monsoon rain forests	Tropical & Subtropical Moist Broadleaf Forests	23.93950081	355.4167175	1686	73.9125061	10882	1.826333284	17321.25	evergreen
Aphananthe_cuspidata_3762954068__L__1414-3360-1750-3930	Aphananthe_cuspidata_3762954068	3762954068	0	106.5697085	Aphananthe cuspidata	unknown	8	0.113381618	1.602663119	18.3905	109.128	South China-Vietnam subtropical evergreen forests	Tropical & Subtropical Moist Broadleaf Forests	25.59016609	308.0491333	1378	78.19403839	7877	2.861999989	17692.25	evergreen
Aphananthe_cuspidata_3762954068__L__286-1122-702-1944	Aphananthe_cuspidata_3762954068	3762954068	0	106.5697085	Aphananthe cuspidata	unknown	12.91	0.159520001	1.334900185	18.3905	109.128	South China-Vietnam subtropical evergreen forests	Tropical & Subtropical Moist Broadleaf Forests	25.59016609	308.0491333	1378	78.19403839	7877	2.861999989	17692.25	evergreen
Aphananthe_cuspidata_3762954068__L__2014-2871-2373-3662	Aphananthe_cuspidata_3762954068	3762954068	0	106.5697085	Aphananthe cuspidata	unknown	12.34	0.164144727	1.358126511	18.3905	109.128	South China-Vietnam subtropical evergreen forests	Tropical & Subtropical Moist Broadleaf Forests	25.59016609	308.0491333	1378	78.19403839	7877	2.861999989	17692.25	evergreen
Aphananthe_cuspidata_3762954068__L__274-2922-642-3414	Aphananthe_cuspidata_3762954068	3762954068	0	106.5697085	Aphananthe cuspidata	unknown	6.88	0.178039954	1.697711281	18.3905	109.128	South China-Vietnam subtropical evergreen forests	Tropical & Subtropical Moist Broadleaf Forests	25.59016609	308.0491333	1378	78.19403839	7877	2.861999989	17692.25	evergreen
Aphananthe_philippinensis_2575488679__L__2586-1931-3273-2385	Aphananthe_philippinensis_2575488679	2575488679	140.3073332	129.0626683	Aphananthe philippinensis	unknown	9.06	0.146931223	2.144550396	-27.992222	153.34	Eastern Australian temperate forests	Temperate Broadleaf & Mixed Forests	20.20499992	372.0108948	1457	40.56760025	8526	3.823999882	17990.25	evergreen
Aphananthe_philippinensis_2265600213__L__501-2033-1049-2337	Aphananthe_philippinensis_2265600213	2265600213	130.602282	129.0505185	Aphananthe philippinensis	unknown	5.06	0.082466627	1.436194274	-5.25	145.266667	Northern New Guinea lowland rain and freshwater swamp forests	Tropical & Subtropical Moist Broadleaf Forests	25.39116669	32.22504044	3090	40.09135818	21697	1.477666616	16066.66699	evergreen
Aphananthe_philippinensis_2265600213__L__3116-2463-3683-2862	Aphananthe_philippinensis_2265600213	2265600213	130.602282	129.0505185	Aphananthe philippinensis	unknown	6.77	0.116625422	1.285031628	-5.25	145.266667	Northern New Guinea lowland rain and freshwater swamp forests	Tropical & Subtropical Moist Broadleaf Forests	25.39116669	32.22504044	3090	40.09135818	21697	1.477666616	16066.66699	evergreen
Aphananthe_philippinensis_2265600213__L__350-2660-819-2980	Aphananthe_philippinensis_2265600213	2265600213	130.602282	129.0505185	Aphananthe philippinensis	unknown	4.27	0.114852511	1.532410927	-5.25	145.266667	Northern New Guinea lowland rain and freshwater swamp forests	Tropical & Subtropical Moist Broadleaf Forests	25.39116669	32.22504044	3090	40.09135818	21697	1.477666616	16066.66699	evergreen
Aphananthe_philippinensis_2265600213__L__2860-1333-3212-1824	Aphananthe_philippinensis_2265600213	2265600213	130.602282	129.0505185	Aphananthe philippinensis	unknown	5.92	0.12369994	1.352607516	-5.25	145.266667	Northern New Guinea lowland rain and freshwater swamp forests	Tropical & Subtropical Moist Broadleaf Forests	25.39116669	32.22504044	3090	40.09135818	21697	1.477666616	16066.66699	evergreen
Aphananthe_philippinensis_2575488679__L__2302-3085-3341-3839	Aphananthe_philippinensis_2575488679	2575488679	140.3073332	129.0626683	Aphananthe philippinensis	unknown	19.3	0.20409227	1.606483746	-27.992222	153.34	Eastern Australian temperate forests	Temperate Broadleaf & Mixed Forests	20.20499992	372.0108948	1457	40.56760025	8526	3.823999882	17990.25	evergreen
Aphananthe_philippinensis_2517007017__L__386-942-645-1330	Aphananthe_philippinensis_2517007017	2517007017	0	88.85338837	Aphananthe philippinensis	unknown	8.1	0.168817422	2.147869927	18.45	120.85	Luzon rain forests	Tropical & Subtropical Moist Broadleaf Forests	22.49200058	163.805069	3225	39.70779419	24206	3.057666779	16370.16699	evergreen
Aphananthe_philippinensis_2265600213__L__160-2132-631-2630	Aphananthe_philippinensis_2265600213	2265600213	130.602282	129.0505185	Aphananthe philippinensis	unknown	5.75	0.116876499	1.367746373	-5.25	145.266667	Northern New Guinea lowland rain and freshwater swamp forests	Tropical & Subtropical Moist Broadleaf Forests	25.39116669	32.22504044	3090	40.09135818	21697	1.477666616	16066.66699	evergreen
Aphananthe_philippinensis_2575488679__L__1859-2116-2557-3394	Aphananthe_philippinensis_2575488679	2575488679	140.3073332	129.0626683	Aphananthe philippinensis	unknown	24.77	0.166995897	1.460425789	-27.992222	153.34	Eastern Australian temperate forests	Temperate Broadleaf & Mixed Forests	20.20499992	372.0108948	1457	40.56760025	8526	3.823999882	17990.25	evergreen
Aphananthe_philippinensis_2265600213__L__2504-3310-3012-3718	Aphananthe_philippinensis_2265600213	2265600213	130.602282	129.0505185	Aphananthe philippinensis	unknown	6.44	0.064970391	1.309797892	-5.25	145.266667	Northern New Guinea lowland rain and freshwater swamp forests	Tropical & Subtropical Moist Broadleaf Forests	25.39116669	32.22504044	3090	40.09135818	21697	1.477666616	16066.66699	evergreen
Aphananthe_philippinensis_2265600213__L__2529-1512-2963-2296	Aphananthe_philippinensis_2265600213	2265600213	130.602282	129.0505185	Aphananthe philippinensis	unknown	9.88	0.084572496	1.112247749	-5.25	145.266667	Northern New Guinea lowland rain and freshwater swamp forests	Tropical & Subtropical Moist Broadleaf Forests	25.39116669	32.22504044	3090	40.09135818	21697	1.477666616	16066.66699	evergreen
Aphananthe_philippinensis_2517007017__L__573-1157-885-1406	Aphananthe_philippinensis_2517007017	2517007017	0	88.85338837	Aphananthe philippinensis	unknown	3.23	0.139210413	3.051644161	18.45	120.85	Luzon rain forests	Tropical & Subtropical Moist Broadleaf Forests	22.49200058	163.805069	3225	39.70779419	24206	3.057666779	16370.16699	evergreen
Aphanopetalum_resinosum_2514131290__L__1104-794-1223-942	Aphanopetalum_resinosum_2514131290	2514131290	0	88.85338837	Aphanopetalum resinosum	unknown	0.43	0.100663262	3.349901188	-33.28333	150.58333	Eastern Australian temperate forests	Temperate Broadleaf & Mixed Forests	15.375	433.2431946	963	35.2638855	7175	2.504333258	16941.33398	NA
Aphanopetalum_resinosum_2514131290__L__1219-519-1331-813	Aphanopetalum_resinosum_2514131290	2514131290	0	88.85338837	Aphanopetalum resinosum	unknown	1.88	0.131730485	1.90672758	-33.28333	150.58333	Eastern Australian temperate forests	Temperate Broadleaf & Mixed Forests	15.375	433.2431946	963	35.2638855	7175	2.504333258	16941.33398	NA
Aphanopetalum_resinosum_2514131290__L__1314-1650-1640-1786	Aphanopetalum_resinosum_2514131290	2514131290	0	88.85338837	Aphanopetalum resinosum	unknown	2.9	0.131730485	1.615775102	-33.28333	150.58333	Eastern Australian temperate forests	Temperate Broadleaf & Mixed Forests	15.375	433.2431946	963	35.2638855	7175	2.504333258	16941.33398	NA
Aphanopetalum_resinosum_2514131290__L__154-1092-285-1457	Aphanopetalum_resinosum_2514131290	2514131290	0	88.85338837	Aphanopetalum resinosum	unknown	3.14	0.067526969	1.567436015	-33.28333	150.58333	Eastern Australian temperate forests	Temperate Broadleaf & Mixed Forests	15.375	433.2431946	963	35.2638855	7175	2.504333258	16941.33398	NA
Aphanopetalum_resinosum_2514131290__L__1620-940-1732-1201	Aphanopetalum_resinosum_2514131290	2514131290	0	88.85338837	Aphanopetalum resinosum	unknown	1.91	0.081933959	1.895231215	-33.28333	150.58333	Eastern Australian temperate forests	Temperate Broadleaf & Mixed Forests	15.375	433.2431946	963	35.2638855	7175	2.504333258	16941.33398	NA
Aphanopetalum_resinosum_2514131290__L__212-1270-538-1463	Aphanopetalum_resinosum_2514131290	2514131290	0	88.85338837	Aphanopetalum resinosum	unknown	2.83	0.113106273	1.630927023	-33.28333	150.58333	Eastern Australian temperate forests	Temperate Broadleaf & Mixed Forests	15.375	433.2431946	963	35.2638855	7175	2.504333258	16941.33398	NA
Aphanopetalum_resinosum_2514131290__L__261-855-373-944	Aphanopetalum_resinosum_2514131290	2514131290	0	88.85338837	Aphanopetalum resinosum	unknown	0.57	0.079581296	3.007964816	-33.28333	150.58333	Eastern Australian temperate forests	Temperate Broadleaf & Mixed Forests	15.375	433.2431946	963	35.2638855	7175	2.504333258	16941.33398	NA
Aphanopetalum_resinosum_2514131290__L__313-1684-407-1814	Aphanopetalum_resinosum_2514131290	2514131290	0	88.85338837	Aphanopetalum resinosum	unknown	0.68	0.087900415	2.811891392	-33.28333	150.58333	Eastern Australian temperate forests	Temperate Broadleaf & Mixed Forests	15.375	433.2431946	963	35.2638855	7175	2.504333258	16941.33398	NA
Aphanopetalum_resinosum_2514131290__L__323-1179-531-1296	Aphanopetalum_resinosum_2514131290	2514131290	0	88.85338837	Aphanopetalum resinosum	unknown	1.33	0.139210413	2.176234145	-33.28333	150.58333	Eastern Australian temperate forests	Temperate Broadleaf & Mixed Forests	15.375	433.2431946	963	35.2638855	7175	2.504333258	16941.33398	NA
Aphanopetalum_resinosum_2514131290__L__344-916-535-1005	Aphanopetalum_resinosum_2514131290	2514131290	0	88.85338837	Aphanopetalum resinosum	unknown	1.02	0.112544948	2.408416985	-33.28333	150.58333	Eastern Australian temperate forests	Temperate Broadleaf & Mixed Forests	15.375	433.2431946	963	35.2638855	7175	2.504333258	16941.33398	NA
Aphanopetalum_resinosum_2514131290__L__563-737-657-955	Aphanopetalum_resinosum_2514131290	2514131290	0	88.85338837	Aphanopetalum resinosum	unknown	1.1	0.057386889	2.339941184	-33.28333	150.58333	Eastern Australian temperate forests	Temperate Broadleaf & Mixed Forests	15.375	433.2431946	963	35.2638855	7175	2.504333258	16941.33398	NA
Aphanopetalum_resinosum_2514131290__L__688-956-821-1310	Aphanopetalum_resinosum_2514131290	2514131290	0	88.85338837	Aphanopetalum resinosum	unknown	2.88	0.111413815	1.620052231	-33.28333	150.58333	Eastern Australian temperate forests	Temperate Broadleaf & Mixed Forests	15.375	433.2431946	963	35.2638855	7175	2.504333258	16941.33398	NA
Aphanopetalum_resinosum_2514131290__L__704-1755-937-1875	Aphanopetalum_resinosum_2514131290	2514131290	0	88.85338837	Aphanopetalum resinosum	unknown	1	0.131248836	2.426704788	-33.28333	150.58333	Eastern Australian temperate forests	Temperate Broadleaf & Mixed Forests	15.375	433.2431946	963	35.2638855	7175	2.504333258	16941.33398	NA
Aphanopetalum_resinosum_2514131290__L__758-1352-1024-1623	Aphanopetalum_resinosum_2514131290	2514131290	0	88.85338837	Aphanopetalum resinosum	unknown	3.61	0.121735975	1.486103975	-33.28333	150.58333	Eastern Australian temperate forests	Temperate Broadleaf & Mixed Forests	15.375	433.2431946	963	35.2638855	7175	2.504333258	16941.33398	NA
Aphanopetalum_resinosum_2514131290__L__832-2189-1175-2315	Aphanopetalum_resinosum_2514131290	2514131290	0	88.85338837	Aphanopetalum resinosum	unknown	2.83	0.057386889	1.630927023	-33.28333	150.58333	Eastern Australian temperate forests	Temperate Broadleaf & Mixed Forests	15.375	433.2431946	963	35.2638855	7175	2.504333258	16941.33398	NA
Aphanopetalum_resinosum_2514131290__L__934-891-1122-1063	Aphanopetalum_resinosum_2514131290	2514131290	0	88.85338837	Aphanopetalum resinosum	unknown	1.63	0.103761315	2.013544732	-33.28333	150.58333	Eastern Australian temperate forests	Temperate Broadleaf & Mixed Forests	15.375	433.2431946	963	35.2638855	7175	2.504333258	16941.33398	NA
Aphanopetalum_resinosum_2575488403__L__1673-2327-2010-2956	Aphanopetalum_resinosum_2575488403	2575488403	139.0515091	129.0544248	Aphanopetalum resinosum	unknown	6.45	0.280471605	0.764961305	-27.47361	152.95	Eastern Australian temperate forests	Temperate Broadleaf & Mixed Forests	19.68133354	393.6528931	1206	47.99170685	7207	3.586333275	17963	NA
Aphanopetalum_resinosum_2575488403__L__1788-1386-2103-1784	Aphanopetalum_resinosum_2575488403	2575488403	139.0515091	129.0544248	Aphanopetalum resinosum	unknown	3.37	0.093490535	0.98024956	-27.47361	152.95	Eastern Australian temperate forests	Temperate Broadleaf & Mixed Forests	19.68133354	393.6528931	1206	47.99170685	7207	3.586333275	17963	NA
Aphanopetalum_resinosum_2575488403__L__1811-1250-2014-1361	Aphanopetalum_resinosum_2575488403	2575488403	139.0515091	129.0544248	Aphanopetalum resinosum	unknown	0.53	0.032161722	1.987091638	-27.47361	152.95	Eastern Australian temperate forests	Temperate Broadleaf & Mixed Forests	19.68133354	393.6528931	1206	47.99170685	7207	3.586333275	17963	NA
Aphanopetalum_resinosum_2575488403__L__1839-2009-2421-2378	Aphanopetalum_resinosum_2575488403	2575488403	139.0515091	129.0544248	Aphanopetalum resinosum	unknown	6.08	0.096485165	0.782420302	-27.47361	152.95	Eastern Australian temperate forests	Temperate Broadleaf & Mixed Forests	19.68133354	393.6528931	1206	47.99170685	7207	3.586333275	17963	NA
Aphanopetalum_resinosum_2575488694__L__1363-2246-2318-2794	Aphanopetalum_resinosum_2575488694	2575488694	140.8792632	129.0516002	Aphanopetalum resinosum	unknown	11.78	0.139459011	0.986680916	-30.115833	153.154167	Eastern Australian temperate forests	Temperate Broadleaf & Mixed Forests	18.44716644	355.1354065	1506	44.85330963	9504	4.034666538	17621.16602	NA
Aphanopetalum_resinosum_2575488694__L__1542-1573-2174-2469	Aphanopetalum_resinosum_2575488694	2575488694	140.8792632	129.0516002	Aphanopetalum resinosum	unknown	13.37	0.073081232	0.940095625	-30.115833	153.154167	Eastern Australian temperate forests	Temperate Broadleaf & Mixed Forests	18.44716644	355.1354065	1506	44.85330963	9504	4.034666538	17621.16602	NA
Aphanopetalum_resinosum_2575488694__L__1993-3573-2739-4496	Aphanopetalum_resinosum_2575488694	2575488694	140.8792632	129.0516002	Aphanopetalum resinosum	unknown	13.5	0.095233376	0.936627122	-30.115833	153.154167	Eastern Australian temperate forests	Temperate Broadleaf & Mixed Forests	18.44716644	355.1354065	1506	44.85330963	9504	4.034666538	17621.16602	NA
Aphanopetalum_resinosum_2575488694__L__2121-4109-3259-4717	Aphanopetalum_resinosum_2575488694	2575488694	140.8792632	129.0516002	Aphanopetalum resinosum	unknown	17.09	0.134867258	0.855946778	-30.115833	153.154167	Eastern Australian temperate forests	Temperate Broadleaf & Mixed Forests	18.44716644	355.1354065	1506	44.85330963	9504	4.034666538	17621.16602	NA
Aphanopetalum_resinosum_2575488694__L__2460-1771-3135-3019	Aphanopetalum_resinosum_2575488694	2575488694	140.8792632	129.0516002	Aphanopetalum resinosum	unknown	20.08	0.17168441	0.804819504	-30.115833	153.154167	Eastern Australian temperate forests	Temperate Broadleaf & Mixed Forests	18.44716644	355.1354065	1506	44.85330963	9504	4.034666538	17621.16602	NA
Aphanopetalum_resinosum_2575488694__L__474-3759-1079-4185	Aphanopetalum_resinosum_2575488694	2575488694	140.8792632	129.0516002	Aphanopetalum resinosum	unknown	5.75	0.11223361	1.297660582	-30.115833	153.154167	Eastern Australian temperate forests	Temperate Broadleaf & Mixed Forests	18.44716644	355.1354065	1506	44.85330963	9504	4.034666538	17621.16602	NA
Aphanopetalum_resinosum_2575488694__L__551-710-795-1069	Aphanopetalum_resinosum_2575488694	2575488694	140.8792632	129.0516002	Aphanopetalum resinosum	unknown	1.81	0.063884491	2.017999311	-30.115833	153.154167	Eastern Australian temperate forests	Temperate Broadleaf & Mixed Forests	18.44716644	355.1354065	1506	44.85330963	9504	4.034666538	17621.16602	NA
Aphanopetalum_resinosum_2575488694__L__75-3589-480-4136	Aphanopetalum_resinosum_2575488694	2575488694	140.8792632	129.0516002	Aphanopetalum resinosum	unknown	1.77	0.060647703	2.035300042	-30.115833	153.154167	Eastern Australian temperate forests	Temperate Broadleaf & Mixed Forests	18.44716644	355.1354065	1506	44.85330963	9504	4.034666538	17621.16602	NA
Aphanopetalum_resinosum_2575488694__L__781-594-1119-777	Aphanopetalum_resinosum_2575488694	2575488694	140.8792632	129.0516002	Aphanopetalum resinosum	unknown	1.46	0.095233376	2.190642144	-30.115833	153.154167	Eastern Australian temperate forests	Temperate Broadleaf & Mixed Forests	18.44716644	355.1354065	1506	44.85330963	9504	4.034666538	17621.16602	NA
Aphanopetalum_resinosum_2575488904__L__1000-366-1776-613	Aphanopetalum_resinosum_2575488904	2575488904	141.2039564	129.059175	Aphanopetalum resinosum	unknown	5.01	0.110623666	1.181597558	-28.193056	153.190833	Eastern Australian temperate forests	Temperate Broadleaf & Mixed Forests	16.97583389	368.9775696	1665	45.85510635	12046	3.35133338	17684.75	NA
Aphanopetalum_resinosum_2575488904__L__1135-1640-2177-1939	Aphanopetalum_resinosum_2575488904	2575488904	141.2039564	129.059175	Aphanopetalum resinosum	unknown	8.72	0.110623666	0.956159399	-28.193056	153.190833	Eastern Australian temperate forests	Temperate Broadleaf & Mixed Forests	16.97583389	368.9775696	1665	45.85510635	12046	3.35133338	17684.75	NA
Aphanopetalum_resinosum_2575488904__L__1137-1232-2050-1565	Aphanopetalum_resinosum_2575488904	2575488904	141.2039564	129.059175	Aphanopetalum resinosum	unknown	7.72	0.050076981	1.001700262	-28.193056	153.190833	Eastern Australian temperate forests	Temperate Broadleaf & Mixed Forests	16.97583389	368.9775696	1665	45.85510635	12046	3.35133338	17684.75	NA
Aphanopetalum_resinosum_2575488904__L__1321-4272-1935-4528	Aphanopetalum_resinosum_2575488904	2575488904	141.2039564	129.059175	Aphanopetalum resinosum	unknown	3.52	0.079178659	1.352160667	-28.193056	153.190833	Eastern Australian temperate forests	Temperate Broadleaf & Mixed Forests	16.97583389	368.9775696	1665	45.85510635	12046	3.35133338	17684.75	NA
Aphanopetalum_resinosum_2575488904__L__1522-3515-1890-4144	Aphanopetalum_resinosum_2575488904	2575488904	141.2039564	129.059175	Aphanopetalum resinosum	unknown	4.24	0.082589072	1.259371436	-28.193056	153.190833	Eastern Australian temperate forests	Temperate Broadleaf & Mixed Forests	16.97583389	368.9775696	1665	45.85510635	12046	3.35133338	17684.75	NA
Aphanopetalum_resinosum_2575488904__L__1746-301-2439-564	Aphanopetalum_resinosum_2575488904	2575488904	141.2039564	129.059175	Aphanopetalum resinosum	unknown	3.74	0.127671751	1.321206324	-28.193056	153.190833	Eastern Australian temperate forests	Temperate Broadleaf & Mixed Forests	16.97583389	368.9775696	1665	45.85510635	12046	3.35133338	17684.75	NA
Aphanopetalum_resinosum_2575488904__L__1899-1002-2691-1389	Aphanopetalum_resinosum_2575488904	2575488904	141.2039564	129.059175	Aphanopetalum resinosum	unknown	6.49	0.125492554	1.070360618	-28.193056	153.190833	Eastern Australian temperate forests	Temperate Broadleaf & Mixed Forests	16.97583389	368.9775696	1665	45.85510635	12046	3.35133338	17684.75	NA
Aphanopetalum_resinosum_2575488904__L__2172-1612-3206-1924	Aphanopetalum_resinosum_2575488904	2575488904	141.2039564	129.059175	Aphanopetalum resinosum	unknown	8.59	0.127671751	0.961661451	-28.193056	153.190833	Eastern Australian temperate forests	Temperate Broadleaf & Mixed Forests	16.97583389	368.9775696	1665	45.85510635	12046	3.35133338	17684.75	NA
Aphanopetalum_resinosum_2575488904__L__2203-1926-2959-2256	Aphanopetalum_resinosum_2575488904	2575488904	141.2039564	129.059175	Aphanopetalum resinosum	unknown	5.12	0.150230942	1.171835015	-28.193056	153.190833	Eastern Australian temperate forests	Temperate Broadleaf & Mixed Forests	16.97583389	368.9775696	1665	45.85510635	12046	3.35133338	17684.75	NA
Aphanopetalum_resinosum_2575488904__L__2312-2200-3175-2615	Aphanopetalum_resinosum_2575488904	2575488904	141.2039564	129.059175	Aphanopetalum resinosum	unknown	8.97	0.098385657	0.945890541	-28.193056	153.190833	Eastern Australian temperate forests	Temperate Broadleaf & Mixed Forests	16.97583389	368.9775696	1665	45.85510635	12046	3.35133338	17684.75	NA
Aphanopetalum_resinosum_2575488904__L__586-2961-864-3764	Aphanopetalum_resinosum_2575488904	2575488904	141.2039564	129.059175	Aphanopetalum resinosum	unknown	5.65	0.064129826	1.128561132	-28.193056	153.190833	Eastern Australian temperate forests	Temperate Broadleaf & Mixed Forests	16.97583389	368.9775696	1665	45.85510635	12046	3.35133338	17684.75	NA
Aphanopetalum_resinosum_2575488904__L__895-3772-1188-4576	Aphanopetalum_resinosum_2575488904	2575488904	141.2039564	129.059175	Aphanopetalum resinosum	unknown	6.32	0.121842553	1.081268801	-28.193056	153.190833	Eastern Australian temperate forests	Temperate Broadleaf & Mixed Forests	16.97583389	368.9775696	1665	45.85510635	12046	3.35133338	17684.75	NA
Aphanopetalum_resinosum_2575488904__L__912-3044-1655-3494	Aphanopetalum_resinosum_2575488904	2575488904	141.2039564	129.059175	Aphanopetalum resinosum	unknown	6.68	0.071172762	1.058627051	-28.193056	153.190833	Eastern Australian temperate forests	Temperate Broadleaf & Mixed Forests	16.97583389	368.9775696	1665	45.85510635	12046	3.35133338	17684.75	NA
Aphanopetalum_resinosum_4519400214__L__1224-2805-1431-3043	Aphanopetalum_resinosum_4519400214	4519400214	90.22098214	92.93548831	Aphanopetalum resinosum	unknown	2.94	0.074353036	1.95905934	-33.8	151.066667	Eastern Australian temperate forests	Temperate Broadleaf & Mixed Forests	17.90681839	414.4412842	1017	28.00213814	6282	3.926136494	16642.41602	NA
Aphanopetalum_resinosum_4519400214__L__1417-2665-1676-2843	Aphanopetalum_resinosum_4519400214	4519400214	90.22098214	92.93548831	Aphanopetalum resinosum	unknown	2.94	0.119377215	1.95905934	-33.8	151.066667	Eastern Australian temperate forests	Temperate Broadleaf & Mixed Forests	17.90681839	414.4412842	1017	28.00213814	6282	3.926136494	16642.41602	NA
Aphanopetalum_resinosum_4519400214__L__1597-2663-1937-2932	Aphanopetalum_resinosum_4519400214	4519400214	90.22098214	92.93548831	Aphanopetalum resinosum	unknown	4.22	0.099137381	1.70642386	-33.8	151.066667	Eastern Australian temperate forests	Temperate Broadleaf & Mixed Forests	17.90681839	414.4412842	1017	28.00213814	6282	3.926136494	16642.41602	NA
Aphanopetalum_resinosum_4519400214__L__1597-2920-1855-3263	Aphanopetalum_resinosum_4519400214	4519400214	90.22098214	92.93548831	Aphanopetalum resinosum	unknown	4.49	0.110838962	1.666472567	-33.8	151.066667	Eastern Australian temperate forests	Temperate Broadleaf & Mixed Forests	17.90681839	414.4412842	1017	28.00213814	6282	3.926136494	16642.41602	NA
Aphanopetalum_resinosum_4519400214__L__1864-1799-2124-2252	Aphanopetalum_resinosum_4519400214	4519400214	90.22098214	92.93548831	Aphanopetalum resinosum	unknown	7.04	0.122425635	1.403406602	-33.8	151.066667	Eastern Australian temperate forests	Temperate Broadleaf & Mixed Forests	17.90681839	414.4412842	1017	28.00213814	6282	3.926136494	16642.41602	NA
Aphanopetalum_resinosum_4519400214__L__750-1839-831-1916	Aphanopetalum_resinosum_4519400214	4519400214	90.22098214	92.93548831	Aphanopetalum resinosum	unknown	0.35	0.091400149	4.416947916	-33.8	151.066667	Eastern Australian temperate forests	Temperate Broadleaf & Mixed Forests	17.90681839	414.4412842	1017	28.00213814	6282	3.926136494	16642.41602	NA
Aphanopetalum_resinosum_4912052799__L__1020-3010-1625-3540	Aphanopetalum_resinosum_4912052799	4912052799	133.5683592	129.0556067	Aphanopetalum resinosum	unknown	4.43	0.092606639	0.910570866	-27.91202	153.1875	Eastern Australian temperate forests	Temperate Broadleaf & Mixed Forests	18.52099991	374.1476746	1402	45.54056168	9515	3.501666784	17819.91602	NA
Aphanopetalum_resinosum_4912052799__L__1053-2656-1377-2873	Aphanopetalum_resinosum_4912052799	4912052799	133.5683592	129.0556067	Aphanopetalum resinosum	unknown	1.8	0.074868031	1.284475655	-27.91202	153.1875	Eastern Australian temperate forests	Temperate Broadleaf & Mixed Forests	18.52099991	374.1476746	1402	45.54056168	9515	3.501666784	17819.91602	NA
Aphanopetalum_resinosum_4912052799__L__1054-1851-1396-2583	Aphanopetalum_resinosum_4912052799	4912052799	133.5683592	129.0556067	Aphanopetalum resinosum	unknown	8.01	0.077081355	0.726193493	-27.91202	153.1875	Eastern Australian temperate forests	Temperate Broadleaf & Mixed Forests	18.52099991	374.1476746	1402	45.54056168	9515	3.501666784	17819.91602	NA
Aphanopetalum_resinosum_4912052799__L__1063-3659-1991-4248	Aphanopetalum_resinosum_4912052799	4912052799	133.5683592	129.0556067	Aphanopetalum resinosum	unknown	14.34	0.158642513	0.581350698	-27.91202	153.1875	Eastern Australian temperate forests	Temperate Broadleaf & Mixed Forests	18.52099991	374.1476746	1402	45.54056168	9515	3.501666784	17819.91602	NA
Aphanopetalum_resinosum_4912052799__L__1403-1684-1606-2162	Aphanopetalum_resinosum_4912052799	4912052799	133.5683592	129.0556067	Aphanopetalum resinosum	unknown	2.65	0.064403915	1.108051766	-27.91202	153.1875	Eastern Australian temperate forests	Temperate Broadleaf & Mixed Forests	18.52099991	374.1476746	1402	45.54056168	9515	3.501666784	17819.91602	NA
Aphanopetalum_resinosum_4912052799__L__1649-2549-1902-3143	Aphanopetalum_resinosum_4912052799	4912052799	133.5683592	129.0556067	Aphanopetalum resinosum	unknown	3.42	0.080635337	1.005175748	-27.91202	153.1875	Eastern Australian temperate forests	Temperate Broadleaf & Mixed Forests	18.52099991	374.1476746	1402	45.54056168	9515	3.501666784	17819.91602	NA
Aphanopetalum_resinosum_4912052799__L__1819-2133-2320-2578	Aphanopetalum_resinosum_4912052799	4912052799	133.5683592	129.0556067	Aphanopetalum resinosum	unknown	5.02	0.128153425	0.868102795	-27.91202	153.1875	Eastern Australian temperate forests	Temperate Broadleaf & Mixed Forests	18.52099991	374.1476746	1402	45.54056168	9515	3.501666784	17819.91602	NA
Aphanopetalum_resinosum_4912052799__L__1838-2739-2178-3085	Aphanopetalum_resinosum_4912052799	4912052799	133.5683592	129.0556067	Aphanopetalum resinosum	unknown	2.38	0.110541322	1.154483092	-27.91202	153.1875	Eastern Australian temperate forests	Temperate Broadleaf & Mixed Forests	18.52099991	374.1476746	1402	45.54056168	9515	3.501666784	17819.91602	NA
Aphanopetalum_resinosum_4912052799__L__2133-2407-2465-2819	Aphanopetalum_resinosum_4912052799	4912052799	133.5683592	129.0556067	Aphanopetalum resinosum	unknown	2.9	0.080982157	1.070542564	-27.91202	153.1875	Eastern Australian temperate forests	Temperate Broadleaf & Mixed Forests	18.52099991	374.1476746	1402	45.54056168	9515	3.501666784	17819.91602	NA
Aphanopetalum_resinosum_4912052799__L__2354-3737-2634-4023	Aphanopetalum_resinosum_4912052799	4912052799	133.5683592	129.0556067	Aphanopetalum resinosum	unknown	0.77	0.033482001	1.776644424	-27.91202	153.1875	Eastern Australian temperate forests	Temperate Broadleaf & Mixed Forests	18.52099991	374.1476746	1402	45.54056168	9515	3.501666784	17819.91602	NA
Aphanopetalum_resinosum_4912052799__L__2447-2131-2935-2433	Aphanopetalum_resinosum_4912052799	4912052799	133.5683592	129.0556067	Aphanopetalum resinosum	unknown	3.16	0.064403915	1.035999412	-27.91202	153.1875	Eastern Australian temperate forests	Temperate Broadleaf & Mixed Forests	18.52099991	374.1476746	1402	45.54056168	9515	3.501666784	17819.91602	NA
Aphanopetalum_resinosum_4912052799__L__2530-2747-2842-3330	Aphanopetalum_resinosum_4912052799	4912052799	133.5683592	129.0556067	Aphanopetalum resinosum	unknown	4.46	0.074115569	0.908226267	-27.91202	153.1875	Eastern Australian temperate forests	Temperate Broadleaf & Mixed Forests	18.52099991	374.1476746	1402	45.54056168	9515	3.501666784	17819.91602	NA
Aphanopetalum_resinosum_4912052799__L__2777-3223-3733-3739	Aphanopetalum_resinosum_4912052799	4912052799	133.5683592	129.0556067	Aphanopetalum resinosum	unknown	11.89	0.064403915	0.624482835	-27.91202	153.1875	Eastern Australian temperate forests	Temperate Broadleaf & Mixed Forests	18.52099991	374.1476746	1402	45.54056168	9515	3.501666784	17819.91602	NA
Aphanopetalum_resinosum_4912052799__L__2811-2797-3140-3327	Aphanopetalum_resinosum_4912052799	4912052799	133.5683592	129.0556067	Aphanopetalum resinosum	unknown	3.93	0.077081355	0.95319558	-27.91202	153.1875	Eastern Australian temperate forests	Temperate Broadleaf & Mixed Forests	18.52099991	374.1476746	1402	45.54056168	9515	3.501666784	17819.91602	NA
Aphloia_theiformis_2312218845__L__1768-1028-2007-1484	Aphloia_theiformis_2312218845	2312218845	0	129.0556067	Aphloia theiformis	unknown	2.75	0.054790861	1.292592024	-12.56667	49.13333	Madagascar subhumid forests	Tropical & Subtropical Moist Broadleaf Forests	19.9185009	147.2961731	1321	105.1379776	6943	3.852333307	20431	evergreen
Aphloia_theiformis_4899880433__L__492-927-601-1076	Aphloia_theiformis_4899880433	4899880433	0	92.90933416	Aphloia theiformis	unknown	0.84	0.072201615	2.613653827	-19.166667	48.580833	Madagascar lowland forests	Tropical & Subtropical Moist Broadleaf Forests	21.55266762	244.3854828	2643	57.58964157	18053	2.134333372	17275.66602	evergreen
Aphloia_theiformis_2312218845__L__749-1372-1357-1665	Aphloia_theiformis_2312218845	2312218845	0	129.0556067	Aphloia theiformis	unknown	2.97	0.065749033	1.255144124	-12.56667	49.13333	Madagascar subhumid forests	Tropical & Subtropical Moist Broadleaf Forests	19.9185009	147.2961731	1321	105.1379776	6943	3.852333307	20431	evergreen
Aphloia_theiformis_4899885502__L__1308-954-1471-1338	Aphloia_theiformis_4899885502	4899885502	0	92.90933416	Aphloia theiformis	unknown	3.88	0.139921356	1.793740196	-19.143333	48.564444	Madagascar lowland forests	Tropical & Subtropical Moist Broadleaf Forests	20.18600082	254.1783447	2456	59.8201828	17857	2.23633337	17031.08398	evergreen
Aphloia_theiformis_4899880433__L__1143-1043-1244-1149	Aphloia_theiformis_4899880433	4899880433	0	92.90933416	Aphloia theiformis	unknown	0.63	0.072201615	2.917256815	-19.166667	48.580833	Madagascar lowland forests	Tropical & Subtropical Moist Broadleaf Forests	21.55266762	244.3854828	2643	57.58964157	18053	2.134333372	17275.66602	evergreen
Aphloia_theiformis_4899880433__L__1641-1405-1917-1536	Aphloia_theiformis_4899880433	4899880433	0	92.90933416	Aphloia theiformis	unknown	2.3	0.057961505	1.778863892	-19.166667	48.580833	Madagascar lowland forests	Tropical & Subtropical Moist Broadleaf Forests	21.55266762	244.3854828	2643	57.58964157	18053	2.134333372	17275.66602	evergreen
Aphloia_theiformis_4899880433__L__1543-1730-1635-1894	Aphloia_theiformis_4899880433	4899880433	0	92.90933416	Aphloia theiformis	unknown	0.72	0.075342268	2.772182001	-19.166667	48.580833	Madagascar lowland forests	Tropical & Subtropical Moist Broadleaf Forests	21.55266762	244.3854828	2643	57.58964157	18053	2.134333372	17275.66602	evergreen
Aphloia_theiformis_2312218845__L__2352-1348-2752-1677	Aphloia_theiformis_2312218845	2312218845	0	129.0556067	Aphloia theiformis	unknown	4.06	0.10848037	1.113857455	-12.56667	49.13333	Madagascar subhumid forests	Tropical & Subtropical Moist Broadleaf Forests	19.9185009	147.2961731	1321	105.1379776	6943	3.852333307	20431	evergreen
Aphloia_theiformis_2312218845__L__2123-1558-2414-2035	Aphloia_theiformis_2312218845	2312218845	0	129.0556067	Aphloia theiformis	unknown	3.99	0.079776698	1.121282166	-12.56667	49.13333	Madagascar subhumid forests	Tropical & Subtropical Moist Broadleaf Forests	19.9185009	147.2961731	1321	105.1379776	6943	3.852333307	20431	evergreen
Aphloia_theiformis_2312218842__L__382-3208-1434-3724	Aphloia_theiformis_2312218842	2312218842	127.1024336	129.0556067	Aphloia theiformis	unknown	14.8	0.137628015	1.395500932	-21.25472	47.43917	Madagascar lowland forests	Tropical & Subtropical Moist Broadleaf Forests	19.06316757	258.7450256	1776	75.15144348	13045	1.756000042	17521.83398	evergreen
Aphloia_theiformis_4899885502__L__1453-1006-1722-1276	Aphloia_theiformis_4899885502	4899885502	0	92.90933416	Aphloia theiformis	unknown	3.35	0.204217005	1.89725691	-19.143333	48.564444	Madagascar lowland forests	Tropical & Subtropical Moist Broadleaf Forests	20.18600082	254.1783447	2456	59.8201828	17857	2.23633337	17031.08398	evergreen
Aphloia_theiformis_2312218845__L__2008-3181-2281-3681	Aphloia_theiformis_2312218845	2312218845	0	129.0556067	Aphloia theiformis	unknown	4.08	0.114406677	1.111768535	-12.56667	49.13333	Madagascar subhumid forests	Tropical & Subtropical Moist Broadleaf Forests	19.9185009	147.2961731	1321	105.1379776	6943	3.852333307	20431	evergreen
Aphloia_theiformis_2312218845__L__553-2959-1045-3395	Aphloia_theiformis_2312218845	2312218845	0	129.0556067	Aphloia theiformis	unknown	6.04	0.087665378	0.957040794	-12.56667	49.13333	Madagascar subhumid forests	Tropical & Subtropical Moist Broadleaf Forests	19.9185009	147.2961731	1321	105.1379776	6943	3.852333307	20431	evergreen
Aphloia_theiformis_2312218845__L__880-3509-1189-4001	Aphloia_theiformis_2312218845	2312218845	0	129.0556067	Aphloia theiformis	unknown	3.06	0.09862355	1.240911976	-12.56667	49.13333	Madagascar subhumid forests	Tropical & Subtropical Moist Broadleaf Forests	19.9185009	147.2961731	1321	105.1379776	6943	3.852333307	20431	evergreen
Aphloia_theiformis_2312218842__L__1061-1225-1431-1899	Aphloia_theiformis_2312218842	2312218842	127.1024336	129.0556067	Aphloia theiformis	unknown	6.34	0.11801505	1.929176707	-21.25472	47.43917	Madagascar lowland forests	Tropical & Subtropical Moist Broadleaf Forests	19.06316757	258.7450256	1776	75.15144348	13045	1.756000042	17521.83398	evergreen
Aphloia_theiformis_2312218699__L__1275-2509-1433-2776	Aphloia_theiformis_2312218699	2312218699	0	129.0556067	Aphloia theiformis	unknown	1.15	0.092983175	3.122147423	-13.77028	48.1025	Madagascar subhumid forests	Tropical & Subtropical Moist Broadleaf Forests	24.57083321	131.4176331	1982	100.1264648	9651	3.576666832	20883.08398	evergreen
Aphloia_theiformis_2312218842__L__1486-997-2370-1551	Aphloia_theiformis_2312218842	2312218842	127.1024336	129.0556067	Aphloia theiformis	unknown	12.32	0.134442803	1.496776017	-21.25472	47.43917	Madagascar lowland forests	Tropical & Subtropical Moist Broadleaf Forests	19.06316757	258.7450256	1776	75.15144348	13045	1.756000042	17521.83398	evergreen
Aphloia_theiformis_4899885502__L__1794-1360-2059-1456	Aphloia_theiformis_4899885502	4899885502	0	92.90933416	Aphloia theiformis	unknown	1.18	0.116421605	2.826404609	-19.143333	48.564444	Madagascar lowland forests	Tropical & Subtropical Moist Broadleaf Forests	20.18600082	254.1783447	2456	59.8201828	17857	2.23633337	17031.08398	evergreen
Aphloia_theiformis_4899885502__L__1071-1360-1198-1631	Aphloia_theiformis_4899885502	4899885502	0	92.90933416	Aphloia theiformis	unknown	1.91	0.125979806	2.351464969	-19.143333	48.564444	Madagascar lowland forests	Tropical & Subtropical Moist Broadleaf Forests	20.18600082	254.1783447	2456	59.8201828	17857	2.23633337	17031.08398	evergreen
Aphloia_theiformis_2312218842__L__2628-1906-3082-2980	Aphloia_theiformis_2312218842	2312218842	127.1024336	129.0556067	Aphloia theiformis	unknown	14.93	0.107011881	1.390846684	-21.25472	47.43917	Madagascar lowland forests	Tropical & Subtropical Moist Broadleaf Forests	19.06316757	258.7450256	1776	75.15144348	13045	1.756000042	17521.83398	evergreen
Aphloia_theiformis_2312218699__L__3105-628-3671-970	Aphloia_theiformis_2312218699	2312218699	0	129.0556067	Aphloia theiformis	unknown	2.35	0.085586061	2.376249604	-13.77028	48.1025	Madagascar subhumid forests	Tropical & Subtropical Moist Broadleaf Forests	24.57083321	131.4176331	1982	100.1264648	9651	3.576666832	20883.08398	evergreen
Aphloia_theiformis_4899885502__L__1113-670-1325-938	Aphloia_theiformis_4899885502	4899885502	0	92.90933416	Aphloia theiformis	unknown	2.58	0.213643047	2.096305297	-19.143333	48.564444	Madagascar lowland forests	Tropical & Subtropical Moist Broadleaf Forests	20.18600082	254.1783447	2456	59.8201828	17857	2.23633337	17031.08398	evergreen
Aphloia_theiformis_2312218845__L__1046-2882-1479-3252	Aphloia_theiformis_2312218845	2312218845	0	129.0556067	Aphloia theiformis	unknown	5.25	0.087665378	1.009684541	-12.56667	49.13333	Madagascar subhumid forests	Tropical & Subtropical Moist Broadleaf Forests	19.9185009	147.2961731	1321	105.1379776	6943	3.852333307	20431	evergreen
Aphloia_theiformis_2312218842__L__1505-633-2188-1163	Aphloia_theiformis_2312218842	2312218842	127.1024336	129.0556067	Aphloia theiformis	unknown	8.55	0.165408289	1.720913535	-21.25472	47.43917	Madagascar lowland forests	Tropical & Subtropical Moist Broadleaf Forests	19.06316757	258.7450256	1776	75.15144348	13045	1.756000042	17521.83398	evergreen
Aphloia_theiformis_2312218845__L__3140-2051-3445-2609	Aphloia_theiformis_2312218845	2312218845	0	129.0556067	Aphloia theiformis	unknown	4.45	0.076707205	1.075506493	-12.56667	49.13333	Madagascar subhumid forests	Tropical & Subtropical Moist Broadleaf Forests	19.9185009	147.2961731	1321	105.1379776	6943	3.852333307	20431	evergreen
Aphloia_theiformis_2312218845__L__1521-1855-2119-2173	Aphloia_theiformis_2312218845	2312218845	0	129.0556067	Aphloia theiformis	unknown	4.57	0.041727477	1.064629687	-12.56667	49.13333	Madagascar subhumid forests	Tropical & Subtropical Moist Broadleaf Forests	19.9185009	147.2961731	1321	105.1379776	6943	3.852333307	20431	evergreen
Aphloia_theiformis_4899880433__L__994-1894-1235-2046	Aphloia_theiformis_4899880433	4899880433	0	92.90933416	Aphloia theiformis	unknown	1.06	0.096268819	2.391420305	-19.166667	48.580833	Madagascar lowland forests	Tropical & Subtropical Moist Broadleaf Forests	21.55266762	244.3854828	2643	57.58964157	18053	2.134333372	17275.66602	evergreen
Aphloia_theiformis_2312218845__L__2758-1263-3281-1654	Aphloia_theiformis_2312218845	2312218845	0	129.0556067	Aphloia theiformis	unknown	5.18	0.098012872	1.014875089	-12.56667	49.13333	Madagascar subhumid forests	Tropical & Subtropical Moist Broadleaf Forests	19.9185009	147.2961731	1321	105.1379776	6943	3.852333307	20431	evergreen
Aphloia_theiformis_2312218845__L__2083-4014-2216-4105	Aphloia_theiformis_2312218845	2312218845	0	129.0556067	Aphloia theiformis	unknown	0.23	0.049615235	3.335082084	-12.56667	49.13333	Madagascar subhumid forests	Tropical & Subtropical Moist Broadleaf Forests	19.9185009	147.2961731	1321	105.1379776	6943	3.852333307	20431	evergreen
Aphloia_theiformis_2312218794__L__3271-2540-3406-2733	Aphloia_theiformis_2312218794	2312218794	0	129.0556067	Aphloia theiformis	unknown	0.7	0.069737381	2.464960651	-19.15639	48.58444	Madagascar lowland forests	Tropical & Subtropical Moist Broadleaf Forests	21.53016663	244.0460205	2651	57.8998642	18302	2.151333332	17301.25	evergreen
Aphloia_theiformis_2312218794__L__833-1550-1028-2069	Aphloia_theiformis_2312218794	2312218794	0	129.0556067	Aphloia theiformis	unknown	1.56	0.066655959	1.814946575	-19.15639	48.58444	Madagascar lowland forests	Tropical & Subtropical Moist Broadleaf Forests	21.53016663	244.0460205	2651	57.8998642	18302	2.151333332	17301.25	evergreen
Aphloia_theiformis_4899885502__L__659-820-819-1155	Aphloia_theiformis_4899885502	4899885502	0	92.90933416	Aphloia theiformis	unknown	2.41	0.139921356	2.151606012	-19.143333	48.564444	Madagascar lowland forests	Tropical & Subtropical Moist Broadleaf Forests	20.18600082	254.1783447	2456	59.8201828	17857	2.23633337	17031.08398	evergreen
Aphloia_theiformis_4899880433__L__688-963-768-1151	Aphloia_theiformis_4899880433	4899880433	0	92.90933416	Aphloia theiformis	unknown	0.74	0.091960661	2.743318524	-19.166667	48.580833	Madagascar lowland forests	Tropical & Subtropical Moist Broadleaf Forests	21.55266762	244.3854828	2643	57.58964157	18053	2.134333372	17275.66602	evergreen
Aphloia_theiformis_2312218845__L__1054-1694-1399-1949	Aphloia_theiformis_2312218845	2312218845	0	129.0556067	Aphloia theiformis	unknown	1.82	0.063896575	1.513349685	-12.56667	49.13333	Madagascar subhumid forests	Tropical & Subtropical Moist Broadleaf Forests	19.9185009	147.2961731	1321	105.1379776	6943	3.852333307	20431	evergreen
Aphloia_theiformis_2312218794__L__3033-2645-3472-2936	Aphloia_theiformis_2312218794	2312218794	0	129.0556067	Aphloia theiformis	unknown	2.3	0.112821288	1.564794853	-19.15639	48.58444	Madagascar lowland forests	Tropical & Subtropical Moist Broadleaf Forests	21.53016663	244.0460205	2651	57.8998642	18302	2.151333332	17301.25	evergreen
Aphloia_theiformis_2312218845__L__1579-4055-1876-4407	Aphloia_theiformis_2312218845	2312218845	0	129.0556067	Aphloia theiformis	unknown	2.05	0.092983175	1.446094205	-12.56667	49.13333	Madagascar subhumid forests	Tropical & Subtropical Moist Broadleaf Forests	19.9185009	147.2961731	1321	105.1379776	6943	3.852333307	20431	evergreen
Aphloia_theiformis_2312218845__L__2712-2102-2933-2279	Aphloia_theiformis_2312218845	2312218845	0	129.0556067	Aphloia theiformis	unknown	0.86	0.076707205	2.015153589	-12.56667	49.13333	Madagascar subhumid forests	Tropical & Subtropical Moist Broadleaf Forests	19.9185009	147.2961731	1321	105.1379776	6943	3.852333307	20431	evergreen
Aphloia_theiformis_2312218842__L__2196-3385-2705-3876	Aphloia_theiformis_2312218842	2312218842	127.1024336	129.0556067	Aphloia theiformis	unknown	5.79	0.137402949	1.997224545	-21.25472	47.43917	Madagascar lowland forests	Tropical & Subtropical Moist Broadleaf Forests	19.06316757	258.7450256	1776	75.15144348	13045	1.756000042	17521.83398	evergreen
Aphloia_theiformis_4899880433__L__926-760-1152-850	Aphloia_theiformis_4899880433	4899880433	0	92.90933416	Aphloia theiformis	unknown	1.12	0.077614404	2.341647226	-19.166667	48.580833	Madagascar lowland forests	Tropical & Subtropical Moist Broadleaf Forests	21.55266762	244.3854828	2643	57.58964157	18053	2.134333372	17275.66602	evergreen
Aphloia_theiformis_2312218845__L__2773-2723-2885-2932	Aphloia_theiformis_2312218845	2312218845	0	129.0556067	Aphloia theiformis	unknown	0.43	0.080897737	2.626041655	-12.56667	49.13333	Madagascar subhumid forests	Tropical & Subtropical Moist Broadleaf Forests	19.9185009	147.2961731	1321	105.1379776	6943	3.852333307	20431	evergreen
Aphloia_theiformis_4899885502__L__1113-1387-1370-1622	Aphloia_theiformis_4899885502	4899885502	0	92.90933416	Aphloia theiformis	unknown	2.43	0.160006192	2.144824011	-19.143333	48.564444	Madagascar lowland forests	Tropical & Subtropical Moist Broadleaf Forests	20.18600082	254.1783447	2456	59.8201828	17857	2.23633337	17031.08398	evergreen
Aphloia_theiformis_2312218699__L__1206-1832-1452-2521	Aphloia_theiformis_2312218699	2312218699	0	129.0556067	Aphloia theiformis	unknown	4.48	0.098012872	1.857170513	-13.77028	48.1025	Madagascar subhumid forests	Tropical & Subtropical Moist Broadleaf Forests	24.57083321	131.4176331	1982	100.1264648	9651	3.576666832	20883.08398	evergreen
Aphloia_theiformis_2312218845__L__1533-885-2045-1145	Aphloia_theiformis_2312218845	2312218845	0	129.0556067	Aphloia theiformis	unknown	2.89	0.070166538	1.26830465	-12.56667	49.13333	Madagascar subhumid forests	Tropical & Subtropical Moist Broadleaf Forests	19.9185009	147.2961731	1321	105.1379776	6943	3.852333307	20431	evergreen
Aphloia_theiformis_2312218845__L__1172-3906-1699-4210	Aphloia_theiformis_2312218845	2312218845	0	129.0556067	Aphloia theiformis	unknown	2.91	0.066655959	1.264967708	-12.56667	49.13333	Madagascar subhumid forests	Tropical & Subtropical Moist Broadleaf Forests	19.9185009	147.2961731	1321	105.1379776	6943	3.852333307	20431	evergreen
Aphloia_theiformis_2312218845__L__1892-2010-2243-2208	Aphloia_theiformis_2312218845	2312218845	0	129.0556067	Aphloia theiformis	unknown	1.75	0.080897737	1.536193864	-12.56667	49.13333	Madagascar subhumid forests	Tropical & Subtropical Moist Broadleaf Forests	19.9185009	147.2961731	1321	105.1379776	6943	3.852333307	20431	evergreen
Aphloia_theiformis_2312218842__L__1463-1485-2325-1878	Aphloia_theiformis_2312218842	2312218842	127.1024336	129.0556067	Aphloia theiformis	unknown	8.22	0.11042801	1.746984581	-21.25472	47.43917	Madagascar lowland forests	Tropical & Subtropical Moist Broadleaf Forests	19.06316757	258.7450256	1776	75.15144348	13045	1.756000042	17521.83398	evergreen
Aphloia_theiformis_4899880433__L__1725-1286-1937-1399	Aphloia_theiformis_4899880433	4899880433	0	92.90933416	Aphloia theiformis	unknown	1.5	0.086775541	2.094381977	-19.166667	48.580833	Madagascar lowland forests	Tropical & Subtropical Moist Broadleaf Forests	21.55266762	244.3854828	2643	57.58964157	18053	2.134333372	17275.66602	evergreen
Aphloia_theiformis_2312218794__L__2541-3904-2686-4049	Aphloia_theiformis_2312218794	2312218794	0	129.0556067	Aphloia theiformis	unknown	0.46	0.059011563	2.893769604	-19.15639	48.58444	Madagascar lowland forests	Tropical & Subtropical Moist Broadleaf Forests	21.53016663	244.0460205	2651	57.8998642	18302	2.151333332	17301.25	evergreen
Aphloia_theiformis_2312218845__L__1032-3423-1571-3831	Aphloia_theiformis_2312218845	2312218845	0	129.0556067	Aphloia theiformis	unknown	5.98	0.085586061	0.960697606	-12.56667	49.13333	Madagascar subhumid forests	Tropical & Subtropical Moist Broadleaf Forests	19.9185009	147.2961731	1321	105.1379776	6943	3.852333307	20431	evergreen
Aphloia_theiformis_2312218753__L__1777-943-2157-1615	Aphloia_theiformis_2312218753	2312218753	0	129.0556067	Aphloia theiformis	unknown	6.86	0.047132881	1.000524602	-24.86111	47.12417	Madagascar lowland forests	Tropical & Subtropical Moist Broadleaf Forests	23.7298336	256.0356445	1273	44.69641876	7150	3.512333393	18358.83398	evergreen
Aphloia_theiformis_2312218794__L__504-1811-833-2035	Aphloia_theiformis_2312218794	2312218794	0	129.0556067	Aphloia theiformis	unknown	1.14	0.070166538	2.045972486	-19.15639	48.58444	Madagascar lowland forests	Tropical & Subtropical Moist Broadleaf Forests	21.53016663	244.0460205	2651	57.8998642	18302	2.151333332	17301.25	evergreen
Aphloia_theiformis_4899885502__L__415-991-590-1189	Aphloia_theiformis_4899885502	4899885502	0	92.90933416	Aphloia theiformis	unknown	1.7	0.120336024	2.458452216	-19.143333	48.564444	Madagascar lowland forests	Tropical & Subtropical Moist Broadleaf Forests	20.18600082	254.1783447	2456	59.8201828	17857	2.23633337	17031.08398	evergreen
Aphloia_theiformis_2312218845__L__1201-2572-1615-2863	Aphloia_theiformis_2312218845	2312218845	0	129.0556067	Aphloia theiformis	unknown	3.62	0.105392325	1.163750517	-12.56667	49.13333	Madagascar subhumid forests	Tropical & Subtropical Moist Broadleaf Forests	19.9185009	147.2961731	1321	105.1379776	6943	3.852333307	20431	evergreen
Aphloia_theiformis_2312218794__L__1976-1639-2284-1984	Aphloia_theiformis_2312218794	2312218794	0	129.0556067	Aphloia theiformis	unknown	2.08	0.062471193	1.626062552	-19.15639	48.58444	Madagascar lowland forests	Tropical & Subtropical Moist Broadleaf Forests	21.53016663	244.0460205	2651	57.8998642	18302	2.151333332	17301.25	evergreen
Aphloia_theiformis_2312218794__L__2058-2500-2462-2762	Aphloia_theiformis_2312218794	2312218794	0	129.0556067	Aphloia theiformis	unknown	1.31	0.049006436	1.9401701	-19.15639	48.58444	Madagascar lowland forests	Tropical & Subtropical Moist Broadleaf Forests	21.53016663	244.0460205	2651	57.8998642	18302	2.151333332	17301.25	evergreen
Aphloia_theiformis_2312218842__L__2082-2592-2351-3618	Aphloia_theiformis_2312218842	2312218842	127.1024336	129.0556067	Aphloia theiformis	unknown	5.5	0.144645352	2.036814878	-21.25472	47.43917	Madagascar lowland forests	Tropical & Subtropical Moist Broadleaf Forests	19.06316757	258.7450256	1776	75.15144348	13045	1.756000042	17521.83398	evergreen
Aphloia_theiformis_2312218842__L__343-1785-1385-2200	Aphloia_theiformis_2312218842	2312218842	127.1024336	129.0556067	Aphloia theiformis	unknown	13.33	0.16837549	1.452395816	-21.25472	47.43917	Madagascar lowland forests	Tropical & Subtropical Moist Broadleaf Forests	19.06316757	258.7450256	1776	75.15144348	13045	1.756000042	17521.83398	evergreen
Aphloia_theiformis_4899880433__L__1146-810-1237-962	Aphloia_theiformis_4899880433	4899880433	0	92.90933416	Aphloia theiformis	unknown	0.68	0.078357142	2.833376897	-19.166667	48.580833	Madagascar lowland forests	Tropical & Subtropical Moist Broadleaf Forests	21.55266762	244.3854828	2643	57.58964157	18053	2.134333372	17275.66602	evergreen
Aphloia_theiformis_2312218794__L__2237-1553-2784-1840	Aphloia_theiformis_2312218794	2312218794	0	129.0556067	Aphloia theiformis	unknown	3.64	0.088347609	1.313096712	-19.15639	48.58444	Madagascar lowland forests	Tropical & Subtropical Moist Broadleaf Forests	21.53016663	244.0460205	2651	57.8998642	18302	2.151333332	17301.25	evergreen
Aphloia_theiformis_4899885502__L__1182-1741-1287-1959	Aphloia_theiformis_4899885502	4899885502	0	92.90933416	Aphloia theiformis	unknown	1.32	0.076107184	2.707908701	-19.143333	48.564444	Madagascar lowland forests	Tropical & Subtropical Moist Broadleaf Forests	20.18600082	254.1783447	2456	59.8201828	17857	2.23633337	17031.08398	evergreen
Aphloia_theiformis_2312218753__L__1334-2424-2033-2935	Aphloia_theiformis_2312218753	2312218753	0	129.0556067	Aphloia theiformis	unknown	10.77	0.164189845	0.842164994	-24.86111	47.12417	Madagascar lowland forests	Tropical & Subtropical Moist Broadleaf Forests	23.7298336	256.0356445	1273	44.69641876	7150	3.512333393	18358.83398	evergreen
Aphloia_theiformis_2312218699__L__2736-1399-3157-2332	Aphloia_theiformis_2312218699	2312218699	0	129.0556067	Aphloia theiformis	unknown	9.27	0.112821288	1.406745461	-13.77028	48.1025	Madagascar subhumid forests	Tropical & Subtropical Moist Broadleaf Forests	24.57083321	131.4176331	1982	100.1264648	9651	3.576666832	20883.08398	evergreen
Aphloia_theiformis_2312218753__L__2008-2760-2570-3371	Aphloia_theiformis_2312218753	2312218753	0	129.0556067	Aphloia theiformis	unknown	8.99	0.140333076	0.902334125	-24.86111	47.12417	Madagascar lowland forests	Tropical & Subtropical Moist Broadleaf Forests	23.7298336	256.0356445	1273	44.69641876	7150	3.512333393	18358.83398	evergreen
Aphloia_theiformis_2312218794__L__2167-4076-2338-4314	Aphloia_theiformis_2312218794	2312218794	0	129.0556067	Aphloia theiformis	unknown	0.93	0.066204049	2.211449141	-19.15639	48.58444	Madagascar lowland forests	Tropical & Subtropical Moist Broadleaf Forests	21.53016663	244.0460205	2651	57.8998642	18302	2.151333332	17301.25	evergreen
Apiopetalum_glabratum_437094212__L__1306-2000-2606-3332	Apiopetalum_glabratum_437094212	437094212	0	111.3595347	Apiopetalum glabratum	unknown	35.96	0.265325942	1.362352192	-22.1325	166.60528	New Caledonia rain forests	Tropical & Subtropical Moist Broadleaf Forests	20.02183342	254.03479	2113	34.36613464	17021	3.456333399	17898.33398	NA
Apiopetalum_glabratum_437094212__L__1643-2756-1932-3060	Apiopetalum_glabratum_437094212	437094212	0	111.3595347	Apiopetalum glabratum	unknown	2.21	0.161638606	3.954163886	-22.1325	166.60528	New Caledonia rain forests	Tropical & Subtropical Moist Broadleaf Forests	20.02183342	254.03479	2113	34.36613464	17021	3.456333399	17898.33398	NA
Apiopetalum_glabratum_437094212__L__18-2627-2590-3917	Apiopetalum_glabratum_437094212	437094212	0	111.3595347	Apiopetalum glabratum	unknown	104.36	0.315449739	0.906843823	-22.1325	166.60528	New Caledonia rain forests	Tropical & Subtropical Moist Broadleaf Forests	20.02183342	254.03479	2113	34.36613464	17021	3.456333399	17898.33398	NA
Apiopetalum_glabratum_437426964__L__1609-1657-2105-2529	Apiopetalum_glabratum_437426964	437426964	0	110.167669	Apiopetalum glabratum	unknown	9.34	0.28197428	3.4879609	-20.64472	164.86278	New Caledonia rain forests	Tropical & Subtropical Moist Broadleaf Forests	21.33349991	225.1605225	2312	39.03294754	20780	3.755333424	18603.83398	NA
Apiopetalum_velutinum_1837441027__L__2292-245-3965-3976	Apiopetalum_velutinum_1837441027	1837441027	0	129.0556067	Apiopetalum velutinum	unknown	176.29	0.353475375	1.349495645	-21.77861	166.29917	New Caledonia rain forests	Tropical & Subtropical Moist Broadleaf Forests	19.57500076	252.2036743	2266	34.44721222	18516	3.829999924	17993.41602	NA
Apiopetalum_velutinum_3923977462__L__2254-1102-3662-4865	Apiopetalum_velutinum_3923977462	3923977462	0	129.0556067	Apiopetalum velutinum	unknown	122.8	0.345225907	1.521672755	-22.09182	166.55441	New Caledonia rain forests	Tropical & Subtropical Moist Broadleaf Forests	19.04199982	257.5865173	2363	32.63721085	17335	3.586666584	17815.75	NA
Apiopetalum_velutinum_607524984__L__1686-2721-2064-2950	Apiopetalum_velutinum_607524984	607524984	0	109.9682641	Apiopetalum velutinum	unknown	1.78	0.119606748	3.412156638	-21.95944	166.53278	New Caledonia rain forests	Tropical & Subtropical Moist Broadleaf Forests	17.79299927	260.5303345	2492	31.87094688	27545	4.097000122	17751.91602	NA
Apiopetalum_velutinum_607524984__L__174-876-1997-5037	Apiopetalum_velutinum_607524984	607524984	0	109.9682641	Apiopetalum velutinum	unknown	247.24	0.488856678	0.518224622	-21.95944	166.53278	New Caledonia rain forests	Tropical & Subtropical Moist Broadleaf Forests	17.79299927	260.5303345	2492	31.87094688	27545	4.097000122	17751.91602	NA
Apiopetalum_velutinum_607524984__L__2842-339-3045-533	Apiopetalum_velutinum_607524984	607524984	0	109.9682641	Apiopetalum velutinum	unknown	0.91	0.141462169	4.408954212	-21.95944	166.53278	New Caledonia rain forests	Tropical & Subtropical Moist Broadleaf Forests	17.79299927	260.5303345	2492	31.87094688	27545	4.097000122	17751.91602	NA
Aquilaria_beccariana_2516847158__L__1167-902-1439-1504	Aquilaria_beccariana_2516847158	2516847158	0	88.72165623	Aquilaria beccariana	unknown	11.51	0.121916726	1.69709299	4.5	114.66667	Borneo lowland rain forests	Tropical & Subtropical Moist Broadleaf Forests	26.89716721	40.49577332	3444	19.82182503	21696	1.366666675	17492.33398	NA
Aquilaria_beccariana_2516847158__L__476-279-857-790	Aquilaria_beccariana_2516847158	2516847158	0	88.72165623	Aquilaria beccariana	unknown	9.55	0.207830756	1.822531845	4.5	114.66667	Borneo lowland rain forests	Tropical & Subtropical Moist Broadleaf Forests	26.89716721	40.49577332	3444	19.82182503	21696	1.366666675	17492.33398	NA
Aquilaria_beccariana_2516981981__L__1002-416-1749-1130	Aquilaria_beccariana_2516981981	2516981981	92.93882616	89.02302487	Aquilaria beccariana	unknown	28.11	0.201009013	1.767974032	-0.56111	112.62575	Borneo montane rain forests	Tropical & Subtropical Moist Broadleaf Forests	24.91449928	29.50415039	3545	20.63284492	25149	1.055000067	15937.33301	NA
Aquilaria_beccariana_2516981981__L__985-912-1930-1546	Aquilaria_beccariana_2516981981	2516981981	92.93882616	89.02302487	Aquilaria beccariana	unknown	33.59	0.214386814	1.651689863	-0.56111	112.62575	Borneo montane rain forests	Tropical & Subtropical Moist Broadleaf Forests	24.91449928	29.50415039	3545	20.63284492	25149	1.055000067	15937.33301	NA
Aquilaria_beccariana_2517245947__L__623-1726-1161-2364	Aquilaria_beccariana_2517245947	2517245947	0	88.90990055	Aquilaria beccariana	unknown	21.25	0.270404425	1.709200062	0.7	110.66667	Borneo lowland rain forests	Tropical & Subtropical Moist Broadleaf Forests	26.40500069	38.91262436	3177	23.26672935	22392	0.945333302	15729.5	NA
Aquilaria_beccariana_2517245947__L__635-651-1464-1286	Aquilaria_beccariana_2517245947	2517245947	0	88.90990055	Aquilaria beccariana	unknown	30.83	0.16720375	1.482709692	0.7	110.66667	Borneo lowland rain forests	Tropical & Subtropical Moist Broadleaf Forests	26.40500069	38.91262436	3177	23.26672935	22392	0.945333302	15729.5	NA
Aralia_soratensis_1317225476__L__2595-1902-3543-2731	Aralia_soratensis_1317225476	1317225476	120.2257421	121.9871772	Aralia soratensis	unknown	20.14	0.108129921	1.250454806	-18.1681	-64.1994	Bolivian montane dry forests	Tropical & Subtropical Dry Broadleaf Forests	19.19616699	180.0357056	546	72.97150421	3252	2.546666622	16031.16699	NA
Aralia_soratensis_1424308283__L__1495-777-2043-1283	Aralia_soratensis_1424308283	1424308283	120.081062	109.9697135	Aralia soratensis	unknown	4.39	0.052669049	1.291608802	-18.117778	-63.934722	Bolivian montane dry forests	Tropical & Subtropical Dry Broadleaf Forests	18.89183426	176.7399902	644	72.78028107	3952	2.648000002	15706.25	NA
Aralia_soratensis_1424308283__L__1963-511-2261-1263	Aralia_soratensis_1424308283	1424308283	120.081062	109.9697135	Aralia soratensis	unknown	5.7	0.067140127	1.168983141	-18.117778	-63.934722	Bolivian montane dry forests	Tropical & Subtropical Dry Broadleaf Forests	18.89183426	176.7399902	644	72.78028107	3952	2.648000002	15706.25	NA
Aralia_soratensis_1424308283__L__444-340-791-941	Aralia_soratensis_1424308283	1424308283	120.081062	109.9697135	Aralia soratensis	unknown	5.91	0.093106604	1.15293819	-18.117778	-63.934722	Bolivian montane dry forests	Tropical & Subtropical Dry Broadleaf Forests	18.89183426	176.7399902	644	72.78028107	3952	2.648000002	15706.25	NA
Aralia_soratensis_1424308283__L__801-1149-1363-1418	Aralia_soratensis_1424308283	1424308283	120.081062	109.9697135	Aralia soratensis	unknown	4.4	0.078563439	1.290486662	-18.117778	-63.934722	Bolivian montane dry forests	Tropical & Subtropical Dry Broadleaf Forests	18.89183426	176.7399902	644	72.78028107	3952	2.648000002	15706.25	NA
Aralia_soratensis_1424308283__L__864-442-1272-1069	Aralia_soratensis_1424308283	1424308283	120.081062	109.9697135	Aralia soratensis	unknown	4.15	0.108580026	1.319647896	-18.117778	-63.934722	Bolivian montane dry forests	Tropical & Subtropical Dry Broadleaf Forests	18.89183426	176.7399902	644	72.78028107	3952	2.648000002	15706.25	NA
Aralia_soratensis_1424308283__L__959-922-1403-1164	Aralia_soratensis_1424308283	1424308283	120.081062	109.9697135	Aralia soratensis	unknown	3.23	0.086943822	1.452235601	-18.117778	-63.934722	Bolivian montane dry forests	Tropical & Subtropical Dry Broadleaf Forests	18.89183426	176.7399902	644	72.78028107	3952	2.648000002	15706.25	NA
Aralia_soratensis_1424308283__L__960-1673-1103-1962	Aralia_soratensis_1424308283	1424308283	120.081062	109.9697135	Aralia soratensis	unknown	1.1	0.074485283	2.191494762	-18.117778	-63.934722	Bolivian montane dry forests	Tropical & Subtropical Dry Broadleaf Forests	18.89183426	176.7399902	644	72.78028107	3952	2.648000002	15706.25	NA
Aralia_soratensis_3897765056__L__986-1169-1405-1620	Aralia_soratensis_3897765056	3897765056	0	129.0582009	Aralia soratensis	unknown	4.1	0.087663615	1.956656685	-19.78	-64.03	Southern Andean Yungas	Tropical & Subtropical Moist Broadleaf Forests	20.5656662	259.8172607	738	74.59095764	4424	2.142666578	15531.08301	NA
Arboa_berneriana_1321105950__L__1233-1677-1454-1869	Arboa_berneriana_1321105950	1321105950	0	129.0443688	Arboa berneriana	unknown	0.73	0.038746363	2.02723068	-12.5833	49.4498	Madagascar dry deciduous forests	Tropical & Subtropical Dry Broadleaf Forests	25.36366653	128.4832916	1307	100.2031479	6285	3.331666708	20522.5	NA
Arboa_berneriana_1321105950__L__1512-919-1677-1225	Arboa_berneriana_1321105950	1321105950	0	129.0443688	Arboa berneriana	unknown	1.25	0.059016702	1.650717965	-12.5833	49.4498	Madagascar dry deciduous forests	Tropical & Subtropical Dry Broadleaf Forests	25.36366653	128.4832916	1307	100.2031479	6285	3.331666708	20522.5	NA
Arboa_berneriana_1321105950__L__1570-3519-1865-4049	Arboa_berneriana_1321105950	1321105950	0	129.0443688	Arboa berneriana	unknown	3.44	0.107934879	1.121313827	-12.5833	49.4498	Madagascar dry deciduous forests	Tropical & Subtropical Dry Broadleaf Forests	25.36366653	128.4832916	1307	100.2031479	6285	3.331666708	20522.5	NA
Arboa_berneriana_1321105950__L__561-2093-713-2339	Arboa_berneriana_1321105950	1321105950	0	129.0443688	Arboa berneriana	unknown	1.07	0.092991272	1.751732952	-12.5833	49.4498	Madagascar dry deciduous forests	Tropical & Subtropical Dry Broadleaf Forests	25.36366653	128.4832916	1307	100.2031479	6285	3.331666708	20522.5	NA
Arboa_berneriana_1839543204__L__1943-3278-2179-3443	Arboa_berneriana_1839543204	1839543204	128.3765505	129.0604596	Arboa berneriana	unknown	1.21	0.09379902	2.100410361	-12.673611	49.544444	Madagascar dry deciduous forests	Tropical & Subtropical Dry Broadleaf Forests	25.68650055	128.4084625	1298	90.8822403	6406	3.875999928	20897.75	NA
Arboa_berneriana_1839543204__L__2255-705-2497-831	Arboa_berneriana_1839543204	1839543204	128.3765505	129.0604596	Arboa berneriana	unknown	0.93	0.073898488	2.32256393	-12.673611	49.544444	Madagascar dry deciduous forests	Tropical & Subtropical Dry Broadleaf Forests	25.68650055	128.4084625	1298	90.8822403	6406	3.875999928	20897.75	NA
Arboa_berneriana_1839543204__L__2289-4428-2381-4591	Arboa_berneriana_1839543204	1839543204	128.3765505	129.0604596	Arboa berneriana	unknown	0.19	0.052254122	4.260340276	-12.673611	49.544444	Madagascar dry deciduous forests	Tropical & Subtropical Dry Broadleaf Forests	25.68650055	128.4084625	1298	90.8822403	6406	3.875999928	20897.75	NA
Arboa_berneriana_1839543204__L__2332-4337-2441-4574	Arboa_berneriana_1839543204	1839543204	128.3765505	129.0604596	Arboa berneriana	unknown	0.73	0.077895846	2.547644528	-12.673611	49.544444	Madagascar dry deciduous forests	Tropical & Subtropical Dry Broadleaf Forests	25.68650055	128.4084625	1298	90.8822403	6406	3.875999928	20897.75	NA
Arboa_berneriana_1839543204__L__547-1465-662-1774	Arboa_berneriana_1839543204	1839543204	128.3765505	129.0604596	Arboa berneriana	unknown	0.95	0.06423456	2.30376272	-12.673611	49.544444	Madagascar dry deciduous forests	Tropical & Subtropical Dry Broadleaf Forests	25.68650055	128.4084625	1298	90.8822403	6406	3.875999928	20897.75	NA
Arboa_berneriana_2366525148__L__1605-1346-1704-1631	Arboa_berneriana_2366525148	2366525148	0	129.0556067	Arboa berneriana	unknown	0.71	0.110128268	2.37970375	-13.03	49.13972	Madagascar dry deciduous forests	Tropical & Subtropical Dry Broadleaf Forests	26.16166687	125.3327637	1617	112.4677811	7554	2.676666737	21026	NA
Arboa_berneriana_2366525148__L__2052-3507-2267-3638	Arboa_berneriana_2366525148	2366525148	0	129.0556067	Arboa berneriana	unknown	0.66	0.047132881	2.447021588	-13.03	49.13972	Madagascar dry deciduous forests	Tropical & Subtropical Dry Broadleaf Forests	26.16166687	125.3327637	1617	112.4677811	7554	2.676666737	21026	NA
Arboa_berneriana_2366525148__L__2413-3873-2616-4001	Arboa_berneriana_2366525148	2366525148	0	129.0556067	Arboa berneriana	unknown	0.57	0.071438543	2.587970904	-13.03	49.13972	Madagascar dry deciduous forests	Tropical & Subtropical Dry Broadleaf Forests	26.16166687	125.3327637	1617	112.4677811	7554	2.676666737	21026	NA
Arboa_berneriana_2366525148__L__2483-3765-2703-3872	Arboa_berneriana_2366525148	2366525148	0	129.0556067	Arboa berneriana	unknown	0.7	0.090363403	2.392633245	-13.03	49.13972	Madagascar dry deciduous forests	Tropical & Subtropical Dry Broadleaf Forests	26.16166687	125.3327637	1617	112.4677811	7554	2.676666737	21026	NA
Arboa_berneriana_2366525148__L__2521-3370-2760-3548	Arboa_berneriana_2366525148	2366525148	0	129.0556067	Arboa berneriana	unknown	0.68	0.079020504	2.419274676	-13.03	49.13972	Madagascar dry deciduous forests	Tropical & Subtropical Dry Broadleaf Forests	26.16166687	125.3327637	1617	112.4677811	7554	2.676666737	21026	NA
Arboa_berneriana_4072344770__L__1116-2065-1263-2142	Arboa_berneriana_4072344770	4072344770	135.0503412	129.0577602	Arboa berneriana	unknown	0.22	0.037756436	3.095943132	-12.95389	49.128819	Madagascar dry deciduous forests	Tropical & Subtropical Dry Broadleaf Forests	25.80683327	128.8321228	1534	113.5621719	7242	2.885666609	21173.25	NA
Arboa_berneriana_4072344770__L__1206-1181-1510-1406	Arboa_berneriana_4072344770	4072344770	135.0503412	129.0577602	Arboa berneriana	unknown	1.33	0.037023231	1.55699462	-12.95389	49.128819	Madagascar dry deciduous forests	Tropical & Subtropical Dry Broadleaf Forests	25.80683327	128.8321228	1534	113.5621719	7242	2.885666609	21173.25	NA
Arboa_berneriana_4072344770__L__1252-2504-1362-2667	Arboa_berneriana_4072344770	4072344770	135.0503412	129.0577602	Arboa berneriana	unknown	0.21	0.059698166	3.151451793	-12.95389	49.128819	Madagascar dry deciduous forests	Tropical & Subtropical Dry Broadleaf Forests	25.80683327	128.8321228	1534	113.5621719	7242	2.885666609	21173.25	NA
Arboa_berneriana_4072344770__L__2880-1466-3120-1925	Arboa_berneriana_4072344770	4072344770	135.0503412	129.0577602	Arboa berneriana	unknown	2.41	0.122120554	1.240703275	-12.95389	49.128819	Madagascar dry deciduous forests	Tropical & Subtropical Dry Broadleaf Forests	25.80683327	128.8321228	1534	113.5621719	7242	2.885666609	21173.25	NA
Arboa_berneriana_4072344770__L__2982-3253-3175-3613	Arboa_berneriana_4072344770	4072344770	135.0503412	129.0577602	Arboa berneriana	unknown	1.33	0.070246642	1.55699462	-12.95389	49.128819	Madagascar dry deciduous forests	Tropical & Subtropical Dry Broadleaf Forests	25.80683327	128.8321228	1534	113.5621719	7242	2.885666609	21173.25	NA
Arbutus_canariensis_1935652350__L__146-992-858-2052	Arbutus_canariensis_1935652350	1935652350	0	91.06921517	Arbutus canariensis	unknown	28.86	0.186671204	1.325945582	28.35472	-16.49611	Canary Islands dry woodlands and forests	Mediterranean Forests, Woodlands & Scrub	11.97966671	386.5700378	447	77.60407257	2628	6.217999935	20444.25	evergreen
Arbutus_canariensis_4533912150__L__2172-2020-2373-2340	Arbutus_canariensis_4533912150	4533912150	0	116.8909986	Arbutus canariensis	unknown	1.26	0.097541764	3.33183998	37.76708	-122.469261	California interior chaparral and woodlands	Mediterranean Forests, Woodlands & Scrub	13.89900017	246.6408234	877	91.54541016	6388	4.129333496	15973.41699	evergreen
Arbutus_canariensis_4533906557__L__2080-1674-3158-2069	Arbutus_canariensis_4533906557	4533906557	0	116.8909986	Arbutus canariensis	unknown	16.07	0.173225115	1.31354161	37.767313	-122.469972	California interior chaparral and woodlands	Mediterranean Forests, Woodlands & Scrub	13.89900017	246.6408234	877	91.54541016	6388	4.129333496	15973.41699	evergreen
Arbutus_canariensis_4533906557__L__386-2391-1611-2983	Arbutus_canariensis_4533906557	4533906557	0	116.8909986	Arbutus canariensis	unknown	23.49	0.219281309	1.136225645	37.767313	-122.469972	California interior chaparral and woodlands	Mediterranean Forests, Woodlands & Scrub	13.89900017	246.6408234	877	91.54541016	6388	4.129333496	15973.41699	evergreen
Arbutus_canariensis_4533906557__L__2041-2016-3139-2491	Arbutus_canariensis_4533906557	4533906557	0	116.8909986	Arbutus canariensis	unknown	17.68	0.154937253	1.266495573	37.767313	-122.469972	California interior chaparral and woodlands	Mediterranean Forests, Woodlands & Scrub	13.89900017	246.6408234	877	91.54541016	6388	4.129333496	15973.41699	evergreen
Arbutus_canariensis_2517733648__L__389-1432-943-1932	Arbutus_canariensis_2517733648	2517733648	93.94949495	89.85033395	Arbutus canariensis	unknown	7.54	0.138372218	2.197301068	28.35	-16.76667	Canary Islands dry woodlands and forests	Mediterranean Forests, Woodlands & Scrub	16.65999985	274.1509399	352	76.08217621	2341	5.134333611	18594.66602	evergreen
Arbutus_canariensis_4533912150__L__1921-1977-2328-2489	Arbutus_canariensis_4533912150	4533912150	0	116.8909986	Arbutus canariensis	unknown	4.84	0.1645583	1.992575359	37.76708	-122.469261	California interior chaparral and woodlands	Mediterranean Forests, Woodlands & Scrub	13.89900017	246.6408234	877	91.54541016	6388	4.129333496	15973.41699	evergreen
Arbutus_canariensis_4072856541__L__1853-2525-2277-3714	Arbutus_canariensis_4072856541	4072856541	0	129.0447569	Arbutus canariensis	unknown	14.45	0.155950635	1.877831945	28.35	-16.766667	Canary Islands dry woodlands and forests	Mediterranean Forests, Woodlands & Scrub	16.65999985	274.1509399	352	76.08217621	2341	5.134333611	18594.66602	evergreen
Arbutus_canariensis_1935652350__L__1441-1400-1980-1596	Arbutus_canariensis_1935652350	1935652350	0	91.06921517	Arbutus canariensis	unknown	5.77	0.139760972	2.45239113	28.35472	-16.49611	Canary Islands dry woodlands and forests	Mediterranean Forests, Woodlands & Scrub	11.97966671	386.5700378	447	77.60407257	2628	6.217999935	20444.25	evergreen
Arbutus_canariensis_4533912150__L__861-2886-1677-3280	Arbutus_canariensis_4533912150	4533912150	0	116.8909986	Arbutus canariensis	unknown	9.42	0.173225115	1.545034703	37.76708	-122.469261	California interior chaparral and woodlands	Mediterranean Forests, Woodlands & Scrub	13.89900017	246.6408234	877	91.54541016	6388	4.129333496	15973.41699	evergreen
Arbutus_canariensis_4072856541__L__1012-2657-1898-4212	Arbutus_canariensis_4072856541	4072856541	0	129.0447569	Arbutus canariensis	unknown	27.07	0.350091155	1.477459982	28.35	-16.766667	Canary Islands dry woodlands and forests	Mediterranean Forests, Woodlands & Scrub	16.65999985	274.1509399	352	76.08217621	2341	5.134333611	18594.66602	evergreen
Arbutus_canariensis_4533906557__L__472-2155-1411-2496	Arbutus_canariensis_4533906557	4533906557	0	116.8909986	Arbutus canariensis	unknown	10.22	0.162544595	1.561462855	37.767313	-122.469972	California interior chaparral and woodlands	Mediterranean Forests, Woodlands & Scrub	13.89900017	246.6408234	877	91.54541016	6388	4.129333496	15973.41699	evergreen
Arbutus_canariensis_4533912150__L__1378-726-1768-1900	Arbutus_canariensis_4533912150	4533912150	0	116.8909986	Arbutus canariensis	unknown	17.96	0.181478503	1.207481997	37.76708	-122.469261	California interior chaparral and woodlands	Mediterranean Forests, Woodlands & Scrub	13.89900017	246.6408234	877	91.54541016	6388	4.129333496	15973.41699	evergreen
Arbutus_canariensis_4533906557__L__1212-1076-1709-1924	Arbutus_canariensis_4533906557	4533906557	0	116.8909986	Arbutus canariensis	unknown	11.7	0.103015585	1.482842075	37.767313	-122.469972	California interior chaparral and woodlands	Mediterranean Forests, Woodlands & Scrub	13.89900017	246.6408234	877	91.54541016	6388	4.129333496	15973.41699	evergreen
Arbutus_menziesii_1931194578__L__329-2936-1029-4351	Arbutus_menziesii_1931194578	1931194578	119.5068543	118.4404658	Arbutus menziesii	unknown	32.65	0.339795414	1.992033524	49.35083	-123.22186	Puget lowland forests	Temperate Conifer Forests	8.416874886	518.1594849	2003	55.71889877	24101	2.90958333	11454.41699	evergreen
Arbutus_menziesii_1931194578__L__1100-2124-1848-2508	Arbutus_menziesii_1931194578	1931194578	119.5068543	118.4404658	Arbutus menziesii	unknown	8.8	0.253253189	3.287060057	49.35083	-123.22186	Puget lowland forests	Temperate Conifer Forests	8.416874886	518.1594849	2003	55.71889877	24101	2.90958333	11454.41699	evergreen
Arbutus_menziesii_1928402460__L__1818-2902-2051-3538	Arbutus_menziesii_1928402460	1928402460	119.8432602	118.4404658	Arbutus menziesii	unknown	3.62	0.161153893	2.545287499	42.28	-123.8	Klamath-Siskiyou forests	Temperate Conifer Forests	10.31516647	506.1740723	1783	77.43416595	12486	2.902666569	14158.33301	evergreen
Arbutus_menziesii_2422473792__L__1879-351-3147-1232	Arbutus_menziesii_2422473792	2422473792	139.1328081	129.0596934	Arbutus menziesii	unknown	18.1	0.245320258	1.254182227	37.06507	-121.83205	Northern California coastal forests	Temperate Conifer Forests	13.66866684	416.9702148	847	90.87153625	5017	3.260666609	16884.08398	evergreen
[truncated: 21,389 more rows]
